# Supplementary material for: Developing SENSES: Student experience of non-shared environment scales
Source: PLoS One. 2018 Sep 6;13(9):e0202543. doi: 10.1371/journal.pone.0202543 (PMC6126800; doi:10.1371/journal.pone.0202543)
Supplement: S1 Table — Study 1 Covariance Matrix. (XLSX) [file pone.0202543.s002.xlsx]

## Sheet: twin1
	İTEM	mean	SD	1	2	3	4	5	6	7	8	9	10	11	12	13	14	15	16	17	18	19	20	21	22	23	24	25	26	27	28	29	30	31	32	33	34	35	36	37	38	39	40	41	42	43	44	45	46
1	ITEM 1.1	3.84	2.352	5.53375	3.9328	3.76813	3.13616	3.21124	3.85971	3.69282	3.29782	3.71913	2.47797	2.51879	2.45513	2.46345	2.66239	2.45542	2.6674	2.60868	2.64265	3.22377	3.20697	3.49042	3.63491	3.46242	2.98688	3.22193	3.11104	3.28507	2.73733	3.00007	2.98291	4.45424	2.80364	3.06816	1.96449	1.79509	2.34468	2.02623	1.97502	2.86362	2.841	2.85455	2.93951	2.70653	2.6092	2.54082	2.17713
2	ITEM 1.2	3.59	2.018		4.07162	3.39788	3.12666	3.27233	3.58842	3.32515	3.35765	3.59306	2.31322	2.3687	2.29045	2.18081	2.37577	2.18457	2.80858	2.80813	2.78868	3.31123	2.76017	3.16092	3.19518	3.14191	3.21596	3.29841	2.96972	3.05548	2.93214	2.84637	2.8824	3.25464	2.91092	2.95712	2.32317	2.23143	2.64346	2.19739	2.18236	3.02387	2.9454	3.02321	2.8676	2.50088	2.75862	2.771	2.55592
3	ITEM 1.3	3.79	2.036			4.14721	3.67971	3.60168	3.46662	3.39103	3.60124	3.89567	2.37644	2.44297	2.43833	2.20248	2.48961	2.39832	3.00774	2.87821	2.92882	3.21596	3.22922	3.20115	3.18811	3.13992	3.06919	3.21817	3.10124	3.3424	3.01348	3.05681	2.84637	3.26525	2.63218	2.89235	2.19607	2.17175	2.5588	2.15473	2.21618	3.14125	3.07184	3.0935	3.15363	2.49182	2.50862	2.73033	2.26503
4	ITEM 1.4	3.41	2.349				5.51989	3.66733	3.09262	3.08002	3.59925	3.72591	2.12644	2.41578	2.313	1.72436	2.29664	2.24646	2.9328	2.76945	3.00442	3.00774	2.83466	2.89943	2.77034	2.96154	2.7237	2.82228	2.9527	3.03935	2.81786	2.69673	2.9107	2.91777	2.78736	3.08599	2.35787	2.30305	2.8824	2.25088	2.3435	3.14854	3.11494	3.21817	3.02896	2.36118	2.68103	2.7721	2.48718
5	ITEM 1.5	3.66	1.966					3.86487	3.22598	3.1632	3.67735	3.75715	2.32567	2.31587	2.40009	2.02424	2.23843	2.31904	3.08473	2.96655	2.88425	3.16166	3.09181	2.89272	2.96869	2.8424	2.97738	3.08201	2.8785	3.10514	3.01098	2.79008	2.9681	2.9622	2.92146	3.01599	2.15436	2.15119	2.59225	2.24352	2.30858	2.99691	2.97605	2.95469	2.85087	2.45476	2.49713	2.66261	2.39287
6	ITEM 1.6	3.88	1.988						3.95108	3.59807	3.26164	3.56845	2.47605	2.44805	2.40296	2.24167	2.36966	2.29701	2.87017	2.91674	2.7875	3.27468	2.90886	3.29693	3.27999	3.25906	3.18907	3.26879	2.96566	2.94327	2.97841	3.00368	2.96426	3.11737	2.77682	3.0112	2.20704	2.2374	2.58746	2.14773	2.32007	3.0084	2.99808	2.9863	2.93229	2.38675	2.56322	2.65304	2.4513
7	ITEM 1.7	3.6	2							4.00103	3.278	3.33879	2.49904	2.62179	2.6145	2.31749	2.40171	2.35978	2.84741	2.90768	2.74352	3.049	2.87813	3.19636	3.16902	3.43744	3.01157	2.91468	2.70616	2.8354	2.83208	2.90399	2.85971	3.01658	2.74521	3.20262	2.14581	2.24403	2.57132	2.19238	2.39103	3.08731	3.13889	3.11163	2.95063	2.66107	2.96839	2.77793	2.47627
8	ITEM 1.8	3.24	2.099								4.40775	3.54413	2.25479	2.59527	2.58201	2.03389	2.59689	2.59564	2.76827	2.67514	2.67499	2.78684	2.59608	2.79406	2.79347	2.87843	2.79428	2.64346	2.59453	2.7083	2.68973	2.86332	2.61457	2.88594	2.63602	2.86553	2.07729	2.09416	2.5406	2.17006	2.25641	2.97458	2.84866	2.98431	2.69577	2.61443	2.8046	2.92669	2.39913
9	ITEM 1.9	3.5	2.336									5.45903	2.39847	2.08466	2.26901	1.66011	2.28014	2.05894	3.33834	3.20454	3.10448	4.63543	3.38498	3.35728	3.4398	3.27896	3.30909	4.61428	3.16195	3.45056	3.32589	2.84188	3.16652	3.40782	2.99234	3.11863	2.19643	2.11008	2.30762	2.06285	2.25774	3.1019	3.04119	3.05062	3.16969	2.35094	2.44253	2.70343	2.27689
10	ITEM 2.1	2.44	2.065										4.26628	4.04023	3.88506	3.59866	3.53831	3.07663	2.51054	2.52107	2.49617	2.51916	2.51341	2.23946	2.30364	2.49713	2.27682	2.27874	2.13985	2.23659	2.27107	2.20307	2.65613	2.49138	2.5728	2.71456	2.06226	2.14655	2.08525	2.13602	2.58333	2.07471	2.07854	2.03736	1.99042	2.01054	2.20115	2.24808	2.1772
11	ITEM 2.2	2.64	2.383											5.68037	4.03647	3.62157	4.73828	3.24447	2.22259	2.13815	3.4401	1.99646	1.79553	2.1408	2.24514	2.32891	2.21375	1.87533	2.11251	1.86428	2.14213	2.24381	2.56521	2.42971	2.63218	2.63705	2.37113	2.4191	2.02962	1.92595	2.39125	2.07692	2.08046	2.25199	1.82272	2.23784	2.39655	2.58842	2.28492
12	ITEM 2.3	2.41	2.097												4.3992	3.48298	3.66733	3.25508	2.28625	2.25221	2.16821	2.04222	1.92949	2.17529	2.14103	2.40119	2.08576	1.72745	1.71994	1.64279	1.96441	1.92949	2.49691	2.35743	2.44253	2.67219	2.41821	2.46684	2.36516	2.4233	2.80902	2.45027	2.49425	2.51127	2.25309	2.5336	2.7069	2.78073	2.4527
13	ITEM 2.4	2.15	2.081													4.33215	3.68229	3.53898	2.42735	2.58879	2.25803	2.02483	1.89331	2.01628	2.15016	2.27409	2.14604	1.96795	2.24366	1.91372	2.29038	2.47952	2.44179	2.50464	2.41571	2.40635	2.36435	2.40385	2.48062	2.23379	2.73696	2.27675	2.36686	2.3393	2.33407	2.44724	2.39368	2.47981	2.34424
14	ITEM 2.5	1.99	2.242														5.02579	3.5403	2.15083	2.17632	3.14861	2.01223	1.83031	1.99042	2.05202	2.23033	2.02336	2.0389	2.08252	2.06491	2.08282	2.22686	2.30718	2.41048	2.41571	2.30622	2.41011	2.42706	2.31351	2.1257	2.58444	2.43656	2.49617	2.6271	2.42558	2.59844	2.47989	2.68273	2.29517
15	ITEM 2.6	1.68	2.216															4.91085	2.22274	2.09667	2.03529	1.7665	2.07773	2.0067	2.00258	2.1145	1.97377	1.59041	1.96345	1.74256	2.09534	2.1898	2.01754	2.27056	2.15038	2.09321	2.11001	2.40915	2.44798	2.35419	2.67418	2.27034	2.16475	2.21773	2.32729	2.28375	2.36494	2.61612	2.3715
16	ITEM 3.1	3.5	1.99																3.95903	3.65281	3.52689	3.90267	3.51429	2.93487	3.07773	3.07206	3.11082	3.45911	3.07574	3.15746	3.38624	2.85912	3.19238	3.08024	3.32854	3.14449	2.27402	2.28249	2.41107	2.28699	2.44739	2.88638	2.89464	2.85234	2.92831	2.35094	2.3908	2.3155	2.26827
17	ITEM 3.2	3.45	2.036																	4.14648	3.21824	3.67072	3.13137	3.00766	2.94128	3.06852	3.01208	3.45535	3.07457	3.05961	3.28308	3.11413	3.30585	3.15849	3.42433	3.22731	2.5487	2.49536	2.62518	2.42411	2.46441	2.9485	2.98755	2.96198	3.12518	2.57589	2.6954	2.45329	2.37342
18	ITEM 3.3	3.24	2.307																		5.32154	3.66615	3.17367	2.78544	3.06071	2.87843	3.01842	3.33311	3.47384	3.19968	3.11214	2.8116	3.11457	3.1618	3.45498	3.04657	2.42212	2.49934	2.52336	2.12695	2.23917	2.62975	2.71935	2.92396	2.57508	2.32132	2.45115	2.16807	2.14913
19	ITEM 3.4	3.42	2.283																			5.21102	3.68538	3.30556	3.52004	3.40363	3.45034	4.8351	3.45638	3.5434	3.62297	3.00435	3.3449	3.43833	3.36303	3.32287	2.36155	2.27255	2.41372	2.17691	2.42286	2.9275	2.90326	2.90141	3.112	2.26275	2.37356	2.3911	2.17477
20	ITEM 3.5	3.32	2.595																				6.73534	3.04406	3.23047	3.23652	2.98062	3.47436	3.007	4.98615	3.21161	2.77844	2.98792	3.41578	2.74808	3.0406	2.10183	1.91446	2.30519	2.31462	1.88439	3.02829	3.10728	2.7542	3.14139	2.17676	2.33046	2.24764	2.1478
21	ITEM 4.1	3.89	2.003																					4.01341	3.72797	3.56322	3.68295	3.51437	3.37452	3.34387	3.25766	3.40613	3.09674	3.41379	2.91284	2.92912	2.3659	2.30172	2.60153	2.4272	2.47701	3.08046	3.0795	3.10057	3.01533	2.74521	2.92816	2.73755	2.49234
22	ITEM 4.2	4.03	2.017																						4.06779	3.62179	3.62209	3.77542	3.42853	3.33518	3.41873	3.25634	3.14198	3.53912	2.9751	3.06823	2.16129	2.15385	2.29767	2.18686	2.31742	2.80548	2.81705	2.89677	2.78905	2.52004	2.75287	2.57943	2.25037
23	ITEM 4.3	3.72	2.021																							4.08355	3.28802	3.42175	3.17153	3.34903	3.20712	3.16755	3.05924	3.32162	2.90805	3.3466	2.24912	2.28249	2.63042	2.1912	2.43302	2.94098	2.98563	2.99602	2.85455	2.66225	2.96552	2.67661	2.41291
24	ITEM 4.4	3.71	2.06																								4.24241	3.74514	3.53854	3.27601	3.59166	3.45476	2.82331	2.76658	2.89272	2.63557	2.27991	2.24403	2.60772	2.21345	2.40539	2.96375	2.9818	3.00243	2.85772	2.45034	2.62644	2.58348	2.44083
25	ITEM 5.1	3.51	2.355																									5.54509	3.98828	3.95866	4.13439	3.59505	3.33665	3.45756	3.17816	3.1786	2.31587	2.15252	2.31852	2.02697	2.20093	2.93568	2.91954	3.00332	3.15473	2.0851	2.15517	2.37246	2.09173
26	ITEM 5.2	3.57	2.073																										4.29856	3.69393	3.6926	3.67079	3.10883	3.46353	3.04406	2.98335	2.32442	2.24934	2.6929	2.15569	2.20469	2.74182	2.79981	2.8981	2.89979	2.30983	2.26149	2.25715	2.21522
27	ITEM 5.3	3.53	2.369																											5.61332	3.5291	3.34822	3.17919	3.55902	2.85536	3.17823	2.32324	2.07427	2.5277	2.22384	1.98033	3.01083	3.08238	2.86118	3.21736	2.34512	2.66092	2.39493	2.24278
28	ITEM 5.4	3.61	2.021																												4.08547	3.55644	3.01805	2.90782	3.07088	2.94813	2.29605	2.23939	2.44747	2.13565	2.28073	2.95248	2.99617	3.06211	2.99919	2.1747	2.22989	2.42278	2.28456
29	ITEM 5.5	3.32	2.095																													4.39051	2.96205	3.26923	2.74808	2.85956	2.20528	2.12997	2.51208	2.03014	2.02233	2.8645	2.83142	2.94385	2.83105	2.40952	2.39943	2.5235	2.13056
30	ITEM 6.1	3.63	2.299																														5.28618	5.10743	4.6772	4.81396	2.38469	2.37202	2.61899	2.24993	2.26879	2.83245	2.80939	3.02564	2.98968	2.40525	2.58333	2.58149	2.27837
31	ITEM 6.2	3.62	2.586																															6.687	4.67241	4.83156	2.15318	1.8382	2.35809	2.07891	1.86008	2.65385	2.58621	2.88329	2.93568	2.36074	2.28448	2.27454	1.83422
32	ITEM 6.3	3.22	2.252																																5.07088	4.45211	2.52682	2.59483	2.71073	2.31801	2.41667	2.69253	2.71169	2.98851	2.88314	2.27682	2.49713	2.50766	2.16188
33	ITEM 6.4	3.52	2.284																																	5.21721	2.37128	2.33753	2.80673	2.19437	2.40097	2.97325	3.04406	3.22966	3.20329	2.59873	2.76149	2.68973	2.41726
34	ITEM 7.1	1.57	2.119																																		4.48821	4.12003	3.66704	3.33672	3.23055	3.49182	3.44636	3.49293	3.46876	3.18914	3.3046	3.48128	3.19798
35	ITEM 7.2	1.54	2.344																																			5.49204	3.6366	3.39987	3.39589	3.40186	3.43966	3.57029	3.30902	3.10875	3.46552	3.70358	3.24072
36	ITEM 7.3	2.37	2.292																																				5.25169	3.50007	3.58466	4.021	4.21648	4.12953	4.03618	3.57751	3.72701	3.82368	3.2906
37	ITEM 7.4	1.58	2.069																																					4.27999	3.73232	3.65871	3.58812	3.54686	3.52594	3.05622	3.22989	3.402	3.17006
38	ITEM 7.5	1.79	2.18																																						4.75066	3.66711	3.70977	3.6366	3.49845	3.31079	3.69828	3.65274	3.34262
39	ITEM 8.1	3.64	2.28																																							5.19761	4.99425	5.07095	4.80548	3.78095	3.98276	4.3298	3.81941
40	ITEM 8.2	3.56	2.302																																								5.30077	5.06609	4.85441	3.90326	3.85057	4.07088	3.71935
41	ITEM 8.3	3.74	2.335																																									5.45093	4.85367	3.92728	4.00862	4.31808	3.78603
42	ITEM 8.4	3.37	2.423																																										5.87238	3.92234	3.74425	4.13403	3.86818
43	ITEM 9.1	2.42	2.411																																											5.81447	5.35632	4.348	3.96788
44	ITEM 9.2	2.67	2.71																																												7.34483	4.97989	4.07184
45	ITEM 9.3	3.2	2.324																																													5.40068	4.09048
46	ITEM 9.4	2.24	2.164																																														4.68361
47	ITEM 10.1	1.66	2.19
48	ITEM 10.2	1.4	2.034
49	ITEM 10.3	2.11	2.311
[truncated: 3 more columns]

## Sheet: twin1_1
		İTEM	mean	SD	1	2	3	4	5	6	7	8	9	10	11	12	13	14	15	16	17	18	19	20	21	22	23	24	25	26	27	28	29	30	31	32	33	34	35	36	37	38	39	40	41	42	43	44	45
D1_f. made sure I understood what I needed to do in the course_E	1	ITEM 1.1	3.84	2.352	5.53375	3.9328	3.76813	3.13616	3.21124	3.85971	3.69282	3.29782	3.71913	2.47797	2.51879	2.45513	2.46345	2.66239	2.45542	2.6674	2.60868	2.64265	3.22377	3.20697	3.49042	3.63491	3.46242	2.98688	3.22193	3.11104	3.28507	2.73733	3.00007	2.98291	4.45424	2.80364	3.06816	1.96449	1.79509	2.34468	2.02623	1.97502	2.86362	2.841	2.85455	2.93951	2.70653	2.6092	2.54082
D1_a. was excellent_E	2	ITEM 1.2	3.59	2.018	3.9328	4.07162	3.39788	3.12666	3.27233	3.58842	3.32515	3.35765	3.59306	2.31322	2.3687	2.29045	2.18081	2.37577	2.18457	2.80858	2.80813	2.78868	3.31123	2.76017	3.16092	3.19518	3.14191	3.21596	3.29841	2.96972	3.05548	2.93214	2.84637	2.8824	3.25464	2.91092	2.95712	2.32317	2.23143	2.64346	2.19739	2.18236	3.02387	2.9454	3.02321	2.8676	2.50088	2.75862	2.771
D3_a. confident I could live up to what my teacher(s) expected_E	3	ITEM 1.3	3.79	2.036	3.76813	3.39788	4.14721	3.67971	3.60168	3.46662	3.39103	3.60124	3.89567	2.37644	2.44297	2.43833	2.20248	2.48961	2.39832	3.00774	2.87821	2.92882	3.21596	3.22922	3.20115	3.18811	3.13992	3.06919	3.21817	3.10124	3.3424	3.01348	3.05681	2.84637	3.26525	2.63218	2.89235	2.19607	2.17175	2.5588	2.15473	2.21618	3.14125	3.07184	3.0935	3.15363	2.49182	2.50862	2.73033
D2_h. I was good at this subject_E	4	ITEM 1.4	3.41	2.349	3.13616	3.12666	3.67971	5.51989	3.66733	3.09262	3.08002	3.59925	3.72591	2.12644	2.41578	2.313	1.72436	2.29664	2.24646	2.9328	2.76945	3.00442	3.00774	2.83466	2.89943	2.77034	2.96154	2.7237	2.82228	2.9527	3.03935	2.81786	2.69673	2.9107	2.91777	2.78736	3.08599	2.35787	2.30305	2.8824	2.25088	2.3435	3.14854	3.11494	3.21817	3.02896	2.36118	2.68103	2.7721
D3_h. confident I could master the skills we learned_E	5	ITEM 1.5	3.66	1.966	3.21124	3.27233	3.60168	3.66733	3.86487	3.22598	3.1632	3.67735	3.75715	2.32567	2.31587	2.40009	2.02424	2.23843	2.31904	3.08473	2.96655	2.88425	3.16166	3.09181	2.89272	2.96869	2.8424	2.97738	3.08201	2.8785	3.10514	3.01098	2.79008	2.9681	2.9622	2.92146	3.01599	2.15436	2.15119	2.59225	2.24352	2.30858	2.99691	2.97605	2.95469	2.85087	2.45476	2.49713	2.66261
D1_h. answered my questions fully and carefully_E	6	ITEM 1.6	3.88	1.988	3.85971	3.58842	3.46662	3.09262	3.22598	3.95108	3.59807	3.26164	3.56845	2.47605	2.44805	2.40296	2.24167	2.36966	2.29701	2.87017	2.91674	2.7875	3.27468	2.90886	3.29693	3.27999	3.25906	3.18907	3.26879	2.96566	2.94327	2.97841	3.00368	2.96426	3.11737	2.77682	3.0112	2.20704	2.2374	2.58746	2.14773	2.32007	3.0084	2.99808	2.9863	2.93229	2.38675	2.56322	2.65304
D1_g. encouraged me to ask questions_E	7	ITEM 1.7	3.6	2	3.69282	3.32515	3.39103	3.08002	3.1632	3.59807	4.00103	3.278	3.33879	2.49904	2.62179	2.6145	2.31749	2.40171	2.35978	2.84741	2.90768	2.74352	3.049	2.87813	3.19636	3.16902	3.43744	3.01157	2.91468	2.70616	2.8354	2.83208	2.90399	2.85971	3.01658	2.74521	3.20262	2.14581	2.24403	2.57132	2.19238	2.39103	3.08731	3.13889	3.11163	2.95063	2.66107	2.96839	2.77793
D3_f. interested in what we were studying_E	8	ITEM 1.8	3.24	2.099	3.29782	3.35765	3.60124	3.59925	3.67735	3.26164	3.278	4.40775	3.54413	2.25479	2.59527	2.58201	2.03389	2.59689	2.59564	2.76827	2.67514	2.67499	2.78684	2.59608	2.79406	2.79347	2.87843	2.79428	2.64346	2.59453	2.7083	2.68973	2.86332	2.61457	2.88594	2.63602	2.86553	2.07729	2.09416	2.5406	2.17006	2.25641	2.97458	2.84866	2.98431	2.69577	2.61443	2.8046	2.92669
D3_i. confident that I would get an excellent grade in my GCSE(s)_E	9	ITEM 1.9	3.5	2.336	3.71913	3.59306	3.89567	3.72591	3.75715	3.56845	3.33879	3.54413	5.45903	2.39847	2.08466	2.26901	1.66011	2.28014	2.05894	3.33834	3.20454	3.10448	4.63543	3.38498	3.35728	3.4398	3.27896	3.30909	4.61428	3.16195	3.45056	3.32589	2.84188	3.16652	3.40782	2.99234	3.11863	2.19643	2.11008	2.30762	2.06285	2.25774	3.1019	3.04119	3.05062	3.16969	2.35094	2.44253	2.70343
D2_j. I should have revised harder for my exams_E	10	ITEM 2.1	2.44	2.065	2.47797	2.31322	2.37644	2.12644	2.32567	2.47605	2.49904	2.25479	2.39847	4.26628	4.04023	3.88506	3.59866	3.53831	3.07663	2.51054	2.52107	2.49617	2.51916	2.51341	2.23946	2.30364	2.49713	2.27682	2.27874	2.13985	2.23659	2.27107	2.20307	2.65613	2.49138	2.5728	2.71456	2.06226	2.14655	2.08525	2.13602	2.58333	2.07471	2.07854	2.03736	1.99042	2.01054	2.20115	2.24808
D2_j. I should have revised harder for my exams_S	11	ITEM 2.2	2.64	2.383	2.51879	2.3687	2.44297	2.41578	2.31587	2.44805	2.62179	2.59527	2.08466	4.04023	5.68037	4.03647	3.62157	4.73828	3.24447	2.22259	2.13815	3.4401	1.99646	1.79553	2.1408	2.24514	2.32891	2.21375	1.87533	2.11251	1.86428	2.14213	2.24381	2.56521	2.42971	2.63218	2.63705	2.37113	2.4191	2.02962	1.92595	2.39125	2.07692	2.08046	2.25199	1.82272	2.23784	2.39655	2.58842
D2_j. I should have revised harder for my exams_M	12	ITEM 2.3	2.41	2.097	2.45513	2.29045	2.43833	2.313	2.40009	2.40296	2.6145	2.58201	2.26901	3.88506	4.03647	4.3992	3.48298	3.66733	3.25508	2.28625	2.25221	2.16821	2.04222	1.92949	2.17529	2.14103	2.40119	2.08576	1.72745	1.71994	1.64279	1.96441	1.92949	2.49691	2.35743	2.44253	2.67219	2.41821	2.46684	2.36516	2.4233	2.80902	2.45027	2.49425	2.51127	2.25309	2.5336	2.7069	2.78073
D2_k. I should have worked harder on my coursewo_Erk	13	ITEM 2.4	2.15	2.081	2.46345	2.18081	2.20248	1.72436	2.02424	2.24167	2.31749	2.03389	1.66011	3.59866	3.62157	3.48298	4.33215	3.68229	3.53898	2.42735	2.58879	2.25803	2.02483	1.89331	2.01628	2.15016	2.27409	2.14604	1.96795	2.24366	1.91372	2.29038	2.47952	2.44179	2.50464	2.41571	2.40635	2.36435	2.40385	2.48062	2.23379	2.73696	2.27675	2.36686	2.3393	2.33407	2.44724	2.39368	2.47981
D2_k. I should have worked harder on my coursework_S	14	ITEM 2.5	1.99	2.242	2.66239	2.37577	2.48961	2.29664	2.23843	2.36966	2.40171	2.59689	2.28014	3.53831	4.73828	3.66733	3.68229	5.02579	3.5403	2.15083	2.17632	3.14861	2.01223	1.83031	1.99042	2.05202	2.23033	2.02336	2.0389	2.08252	2.06491	2.08282	2.22686	2.30718	2.41048	2.41571	2.30622	2.41011	2.42706	2.31351	2.1257	2.58444	2.43656	2.49617	2.6271	2.42558	2.59844	2.47989	2.68273
D2_k. I should have worked harder on my coursework_M	15	ITEM 2.6	1.68	2.216	2.45542	2.18457	2.39832	2.24646	2.31904	2.29701	2.35978	2.59564	2.05894	3.07663	3.24447	3.25508	3.53898	3.5403	4.91085	2.22274	2.09667	2.03529	1.7665	2.07773	2.0067	2.00258	2.1145	1.97377	1.59041	1.96345	1.74256	2.09534	2.1898	2.01754	2.27056	2.15038	2.09321	2.11001	2.40915	2.44798	2.35419	2.67418	2.27034	2.16475	2.21773	2.32729	2.28375	2.36494	2.61612
D3_h. confident I could master the skills we learned_S	16	ITEM 3.1	3.5	1.99	2.6674	2.80858	3.00774	2.9328	3.08473	2.87017	2.84741	2.76827	3.33834	2.51054	2.22259	2.28625	2.42735	2.15083	2.22274	3.95903	3.65281	3.52689	3.90267	3.51429	2.93487	3.07773	3.07206	3.11082	3.45911	3.07574	3.15746	3.38624	2.85912	3.19238	3.08024	3.32854	3.14449	2.27402	2.28249	2.41107	2.28699	2.44739	2.88638	2.89464	2.85234	2.92831	2.35094	2.3908	2.3155
D3_f. interested in what we were studying_S	17	ITEM 3.2	3.45	2.036	2.60868	2.80813	2.87821	2.76945	2.96655	2.91674	2.90768	2.67514	3.20454	2.52107	2.13815	2.25221	2.58879	2.17632	2.09667	3.65281	4.14648	3.21824	3.67072	3.13137	3.00766	2.94128	3.06852	3.01208	3.45535	3.07457	3.05961	3.28308	3.11413	3.30585	3.15849	3.42433	3.22731	2.5487	2.49536	2.62518	2.42411	2.46441	2.9485	2.98755	2.96198	3.12518	2.57589	2.6954	2.45329
D2_h. I was good at this subject_S	18	ITEM 3.3	3.24	2.307	2.64265	2.78868	2.92882	3.00442	2.88425	2.7875	2.74352	2.67499	3.10448	2.49617	3.4401	2.16821	2.25803	3.14861	2.03529	3.52689	3.21824	5.32154	3.66615	3.17367	2.78544	3.06071	2.87843	3.01842	3.33311	3.47384	3.19968	3.11214	2.8116	3.11457	3.1618	3.45498	3.04657	2.42212	2.49934	2.52336	2.12695	2.23917	2.62975	2.71935	2.92396	2.57508	2.32132	2.45115	2.16807
D3_i. confident that I would get an excellent grade in my GCSE(s)_S	19	ITEM 3.4	3.42	2.283	3.22377	3.31123	3.21596	3.00774	3.16166	3.27468	3.049	2.78684	4.63543	2.51916	1.99646	2.04222	2.02483	2.01223	1.7665	3.90267	3.67072	3.66615	5.21102	3.68538	3.30556	3.52004	3.40363	3.45034	4.8351	3.45638	3.5434	3.62297	3.00435	3.3449	3.43833	3.36303	3.32287	2.36155	2.27255	2.41372	2.17691	2.42286	2.9275	2.90326	2.90141	3.112	2.26275	2.37356	2.3911
D3_a. confident I could live up to what my teacher(s) expected_S	20	ITEM 3.5	3.32	2.595	3.20697	2.76017	3.22922	2.83466	3.09181	2.90886	2.87813	2.59608	3.38498	2.51341	1.79553	1.92949	1.89331	1.83031	2.07773	3.51429	3.13137	3.17367	3.68538	6.73534	3.04406	3.23047	3.23652	2.98062	3.47436	3.007	4.98615	3.21161	2.77844	2.98792	3.41578	2.74808	3.0406	2.10183	1.91446	2.30519	2.31462	1.88439	3.02829	3.10728	2.7542	3.14139	2.17676	2.33046	2.24764
D1_h. answered my questions fully and carefully_M	21	ITEM 4.1	3.89	2.003	3.49042	3.16092	3.20115	2.89943	2.89272	3.29693	3.19636	2.79406	3.35728	2.23946	2.1408	2.17529	2.01628	1.99042	2.0067	2.93487	3.00766	2.78544	3.30556	3.04406	4.01341	3.72797	3.56322	3.68295	3.51437	3.37452	3.34387	3.25766	3.40613	3.09674	3.41379	2.91284	2.92912	2.3659	2.30172	2.60153	2.4272	2.47701	3.08046	3.0795	3.10057	3.01533	2.74521	2.92816	2.73755
D1_f. made sure I understood what I needed to do in the course_M	22	ITEM 4.2	4.03	2.017	3.63491	3.19518	3.18811	2.77034	2.96869	3.27999	3.16902	2.79347	3.4398	2.30364	2.24514	2.14103	2.15016	2.05202	2.00258	3.07773	2.94128	3.06071	3.52004	3.23047	3.72797	4.06779	3.62179	3.62209	3.77542	3.42853	3.33518	3.41873	3.25634	3.14198	3.53912	2.9751	3.06823	2.16129	2.15385	2.29767	2.18686	2.31742	2.80548	2.81705	2.89677	2.78905	2.52004	2.75287	2.57943
D1_g. encouraged me to ask questions_M	23	ITEM 4.3	3.72	2.021	3.46242	3.14191	3.13992	2.96154	2.8424	3.25906	3.43744	2.87843	3.27896	2.49713	2.32891	2.40119	2.27409	2.23033	2.1145	3.07206	3.06852	2.87843	3.40363	3.23652	3.56322	3.62179	4.08355	3.28802	3.42175	3.17153	3.34903	3.20712	3.16755	3.05924	3.32162	2.90805	3.3466	2.24912	2.28249	2.63042	2.1912	2.43302	2.94098	2.98563	2.99602	2.85455	2.66225	2.96552	2.67661
D1_a. was excellent_M	24	ITEM 4.4	3.71	2.06	2.98688	3.21596	3.06919	2.7237	2.97738	3.18907	3.01157	2.79428	3.30909	2.27682	2.21375	2.08576	2.14604	2.02336	1.97377	3.11082	3.01208	3.01842	3.45034	2.98062	3.68295	3.62209	3.28802	4.24241	3.74514	3.53854	3.27601	3.59166	3.45476	2.82331	2.76658	2.89272	2.63557	2.27991	2.24403	2.60772	2.21345	2.40539	2.96375	2.9818	3.00243	2.85772	2.45034	2.62644	2.58348
D3_i. confident that I would get an excellent grade in my GCSE(s)_M	25	ITEM 5.1	3.51	2.355	3.22193	3.29841	3.21817	2.82228	3.08201	3.26879	2.91468	2.64346	4.61428	2.27874	1.87533	1.72745	1.96795	2.0389	1.59041	3.45911	3.45535	3.33311	4.8351	3.47436	3.51437	3.77542	3.42175	3.74514	5.54509	3.98828	3.95866	4.13439	3.59505	3.33665	3.45756	3.17816	3.1786	2.31587	2.15252	2.31852	2.02697	2.20093	2.93568	2.91954	3.00332	3.15473	2.0851	2.15517	2.37246
D2_h. I was good at this subject_M	26	ITEM 5.2	3.57	2.073	3.11104	2.96972	3.10124	2.9527	2.8785	2.96566	2.70616	2.59453	3.16195	2.13985	2.11251	1.71994	2.24366	2.08252	1.96345	3.07574	3.07457	3.47384	3.45638	3.007	3.37452	3.42853	3.17153	3.53854	3.98828	4.29856	3.69393	3.6926	3.67079	3.10883	3.46353	3.04406	2.98335	2.32442	2.24934	2.6929	2.15569	2.20469	2.74182	2.79981	2.8981	2.89979	2.30983	2.26149	2.25715
D3_a. confident I could live up to what my teacher(s) expected_M	27	ITEM 5.3	3.53	2.369	3.28507	3.05548	3.3424	3.03935	3.10514	2.94327	2.8354	2.7083	3.45056	2.23659	1.86428	1.64279	1.91372	2.06491	1.74256	3.15746	3.05961	3.19968	3.5434	4.98615	3.34387	3.33518	3.34903	3.27601	3.95866	3.69393	5.61332	3.5291	3.34822	3.17919	3.55902	2.85536	3.17823	2.32324	2.07427	2.5277	2.22384	1.98033	3.01083	3.08238	2.86118	3.21736	2.34512	2.66092	2.39493
D3_h. confident I could master the skills we learned_M	28	ITEM 5.4	3.61	2.021	2.73733	2.93214	3.01348	2.81786	3.01098	2.97841	2.83208	2.68973	3.32589	2.27107	2.14213	1.96441	2.29038	2.08282	2.09534	3.38624	3.28308	3.11214	3.62297	3.21161	3.25766	3.41873	3.20712	3.59166	4.13439	3.6926	3.5291	4.08547	3.55644	3.01805	2.90782	3.07088	2.94813	2.29605	2.23939	2.44747	2.13565	2.28073	2.95248	2.99617	3.06211	2.99919	2.1747	2.22989	2.42278
D3_f. interested in what we were studying_M	29	ITEM 5.5	3.32	2.095	3.00007	2.84637	3.05681	2.69673	2.79008	3.00368	2.90399	2.86332	2.84188	2.20307	2.24381	1.92949	2.47952	2.22686	2.1898	2.85912	3.11413	2.8116	3.00435	2.77844	3.40613	3.25634	3.16755	3.45476	3.59505	3.67079	3.34822	3.55644	4.39051	2.96205	3.26923	2.74808	2.85956	2.20528	2.12997	2.51208	2.03014	2.02233	2.8645	2.83142	2.94385	2.83105	2.40952	2.39943	2.5235
D1_h. answered my questions fully and carefully_S	30	ITEM 6.1	3.63	2.299	2.98291	2.8824	2.84637	2.9107	2.9681	2.96426	2.85971	2.61457	3.16652	2.65613	2.56521	2.49691	2.44179	2.30718	2.01754	3.19238	3.30585	3.11457	3.3449	2.98792	3.09674	3.14198	3.05924	2.82331	3.33665	3.10883	3.17919	3.01805	2.96205	5.28618	5.10743	4.6772	4.81396	2.38469	2.37202	2.61899	2.24993	2.26879	2.83245	2.80939	3.02564	2.98968	2.40525	2.58333	2.58149
D1_f. made sure I understood what I needed to do in the course_S	31	ITEM 6.2	3.62	2.586	4.45424	3.25464	3.26525	2.91777	2.9622	3.11737	3.01658	2.88594	3.40782	2.49138	2.42971	2.35743	2.50464	2.41048	2.27056	3.08024	3.15849	3.1618	3.43833	3.41578	3.41379	3.53912	3.32162	2.76658	3.45756	3.46353	3.55902	2.90782	3.26923	5.10743	6.687	4.67241	4.83156	2.15318	1.8382	2.35809	2.07891	1.86008	2.65385	2.58621	2.88329	2.93568	2.36074	2.28448	2.27454
D1_a. was excellent_S	32	ITEM 6.3	3.22	2.252	2.80364	2.91092	2.63218	2.78736	2.92146	2.77682	2.74521	2.63602	2.99234	2.5728	2.63218	2.44253	2.41571	2.41571	2.15038	3.32854	3.42433	3.45498	3.36303	2.74808	2.91284	2.9751	2.90805	2.89272	3.17816	3.04406	2.85536	3.07088	2.74808	4.6772	4.67241	5.07088	4.45211	2.52682	2.59483	2.71073	2.31801	2.41667	2.69253	2.71169	2.98851	2.88314	2.27682	2.49713	2.50766
D1_g. encouraged me to ask questions_S	33	ITEM 6.4	3.52	2.284	3.06816	2.95712	2.89235	3.08599	3.01599	3.0112	3.20262	2.86553	3.11863	2.71456	2.63705	2.67219	2.40635	2.30622	2.09321	3.14449	3.22731	3.04657	3.32287	3.0406	2.92912	3.06823	3.3466	2.63557	3.1786	2.98335	3.17823	2.94813	2.85956	4.81396	4.83156	4.45211	5.21721	2.37128	2.33753	2.80673	2.19437	2.40097	2.97325	3.04406	3.22966	3.20329	2.59873	2.76149	2.68973
F1_c. my father’s career choice or life experience	34	ITEM 7.1	1.57	2.119	1.96449	2.32317	2.19607	2.35787	2.15436	2.20704	2.14581	2.07729	2.19643	2.06226	2.37113	2.41821	2.36435	2.41011	2.11001	2.27402	2.5487	2.42212	2.36155	2.10183	2.3659	2.16129	2.24912	2.27991	2.31587	2.32442	2.32324	2.29605	2.20528	2.38469	2.15318	2.52682	2.37128	4.48821	4.12003	3.66704	3.33672	3.23055	3.49182	3.44636	3.49293	3.46876	3.18914	3.3046	3.48128
F1_b. my mother’s career choice or life experience	35	ITEM 7.2	1.54	2.344	1.79509	2.23143	2.17175	2.30305	2.15119	2.2374	2.24403	2.09416	2.11008	2.14655	2.4191	2.46684	2.40385	2.42706	2.40915	2.28249	2.49536	2.49934	2.27255	1.91446	2.30172	2.15385	2.28249	2.24403	2.15252	2.24934	2.07427	2.23939	2.12997	2.37202	1.8382	2.59483	2.33753	4.12003	5.49204	3.6366	3.39987	3.39589	3.40186	3.43966	3.57029	3.30902	3.10875	3.46552	3.70358
F1_a. an adult role model or mentor	36	ITEM 7.3	2.37	2.292	2.34468	2.64346	2.5588	2.8824	2.59225	2.58746	2.57132	2.5406	2.30762	2.08525	2.02962	2.36516	2.48062	2.31351	2.44798	2.41107	2.62518	2.52336	2.41372	2.30519	2.60153	2.29767	2.63042	2.60772	2.31852	2.6929	2.5277	2.44747	2.51208	2.61899	2.35809	2.71073	2.80673	3.66704	3.6366	5.25169	3.50007	3.58466	4.021	4.21648	4.12953	4.03618	3.57751	3.72701	3.82368
F1_d. my twin/sibling’s plans – I want a similar future	37	ITEM 7.4	1.58	2.069	2.02623	2.19739	2.15473	2.25088	2.24352	2.14773	2.19238	2.17006	2.06285	2.13602	1.92595	2.4233	2.23379	2.1257	2.35419	2.28699	2.42411	2.12695	2.17691	2.31462	2.4272	2.18686	2.1912	2.21345	2.02697	2.15569	2.22384	2.13565	2.03014	2.24993	2.07891	2.31801	2.19437	3.33672	3.39987	3.50007	4.27999	3.73232	3.65871	3.58812	3.54686	3.52594	3.05622	3.22989	3.402
F1_f. competitiveness between me and my twin/sibling(s)	38	ITEM 7.5	1.79	2.18	1.97502	2.18236	2.21618	2.3435	2.30858	2.32007	2.39103	2.25641	2.25774	2.58333	2.39125	2.80902	2.73696	2.58444	2.67418	2.44739	2.46441	2.23917	2.42286	1.88439	2.47701	2.31742	2.43302	2.40539	2.20093	2.20469	1.98033	2.28073	2.02233	2.26879	1.86008	2.41667	2.40097	3.23055	3.39589	3.58466	3.73232	4.75066	3.66711	3.70977	3.6366	3.49845	3.31079	3.69828	3.65274
F2_d. I am confident I can live up to what my parents expect of me	39	ITEM 8.1	3.64	2.28	2.86362	3.02387	3.14125	3.14854	2.99691	3.0084	3.08731	2.97458	3.1019	2.07471	2.07692	2.45027	2.27675	2.43656	2.27034	2.88638	2.9485	2.62975	2.9275	3.02829	3.08046	2.80548	2.94098	2.96375	2.93568	2.74182	3.01083	2.95248	2.8645	2.83245	2.65385	2.69253	2.97325	3.49182	3.40186	4.021	3.65871	3.66711	5.19761	4.99425	5.07095	4.80548	3.78095	3.98276	4.3298
F2_f. I am confident I can live up to what my teachers expect of me	40	ITEM 8.2	3.56	2.302	2.841	2.9454	3.07184	3.11494	2.97605	2.99808	3.13889	2.84866	3.04119	2.07854	2.08046	2.49425	2.36686	2.49617	2.16475	2.89464	2.98755	2.71935	2.90326	3.10728	3.0795	2.81705	2.98563	2.9818	2.91954	2.79981	3.08238	2.99617	2.83142	2.80939	2.58621	2.71169	3.04406	3.44636	3.43966	4.21648	3.58812	3.70977	4.99425	5.30077	5.06609	4.85441	3.90326	3.85057	4.07088
F2_g. I can confident I can live up to what I expect of myself	41	ITEM 8.3	3.74	2.335	2.85455	3.02321	3.0935	3.21817	2.95469	2.9863	3.11163	2.98431	3.05062	2.03736	2.25199	2.51127	2.3393	2.6271	2.21773	2.85234	2.96198	2.92396	2.90141	2.7542	3.10057	2.89677	2.99602	3.00243	3.00332	2.8981	2.86118	3.06211	2.94385	3.02564	2.88329	2.98851	3.22966	3.49293	3.57029	4.12953	3.54686	3.6366	5.07095	5.06609	5.45093	4.85367	3.92728	4.00862	4.31808
F2_a. I have a clear plan for what I hope to do next	42	ITEM 8.4	3.37	2.423	2.93951	2.8676	3.15363	3.02896	2.85087	2.93229	2.95063	2.69577	3.16969	1.99042	1.82272	2.25309	2.33407	2.42558	2.32729	2.92831	3.12518	2.57508	3.112	3.14139	3.01533	2.78905	2.85455	2.85772	3.15473	2.89979	3.21736	2.99919	2.83105	2.98968	2.93568	2.88314	3.20329	3.46876	3.30902	4.03618	3.52594	3.49845	4.80548	4.85441	4.85367	5.87238	3.92234	3.74425	4.13403
E6. When using social media sites, I feel connected with others	43	ITEM 9.1	2.42	2.411	2.70653	2.50088	2.49182	2.36118	2.45476	2.38675	2.66107	2.61443	2.35094	2.01054	2.23784	2.5336	2.44724	2.59844	2.28375	2.35094	2.57589	2.32132	2.26275	2.17676	2.74521	2.52004	2.66225	2.45034	2.0851	2.30983	2.34512	2.1747	2.40952	2.40525	2.36074	2.27682	2.59873	3.18914	3.10875	3.57751	3.05622	3.31079	3.78095	3.90326	3.92728	3.92234	5.81447	5.35632	4.348
E3. My social media posts are well received (e.g., Like, Favourite, RT)	44	ITEM 9.2	2.67	2.71	2.6092	2.75862	2.50862	2.68103	2.49713	2.56322	2.96839	2.8046	2.44253	2.20115	2.39655	2.7069	2.39368	2.47989	2.36494	2.3908	2.6954	2.45115	2.37356	2.33046	2.92816	2.75287	2.96552	2.62644	2.15517	2.26149	2.66092	2.22989	2.39943	2.58333	2.28448	2.49713	2.76149	3.3046	3.46552	3.72701	3.22989	3.69828	3.98276	3.85057	4.00862	3.74425	5.35632	7.34483	4.97989
E2. I have a wide social media network (e.g. Facebook friends)	45	ITEM 9.3	3.2	2.324	2.54082	2.771	2.73033	2.7721	2.66261	2.65304	2.77793	2.92669	2.70343	2.24808	2.58842	2.78073	2.47981	2.68273	2.61612	2.3155	2.45329	2.16807	2.3911	2.24764	2.73755	2.57943	2.67661	2.58348	2.37246	2.25715	2.39493	2.42278	2.5235	2.58149	2.27454	2.50766	2.68973	3.48128	3.70358	3.82368	3.402	3.65274	4.3298	4.07088	4.31808	4.13403	4.348	4.97989	5.40068
E4. I get a lot of useful information through social media sites	46	ITEM 9.4	2.24	2.164	2.17713	2.55592	2.26503	2.48718	2.39287	2.4513	2.47627	2.39913	2.27689	2.1772	2.28492	2.4527	2.34424	2.29517	2.3715	2.26827	2.37342	2.14913	2.17477	2.1478	2.49234	2.25037	2.41291	2.44083	2.09173	2.21522	2.24278	2.28456	2.13056	2.27837	1.83422	2.16188	2.41726	3.19798	3.24072	3.2906	3.17006	3.34262	3.81941	3.71935	3.78603	3.86818	3.96788	4.07184	4.09048
F1_l. volunteering experiences	47	ITEM 10.1	1.66	2.19	2.24573	2.5137	2.42065	2.46905	2.61487	2.5277	2.43907	2.62563	2.59335	1.77395	1.8676	2.02078	2.05872	2.1436	2.29318	2.54163	2.47517	2.39287	2.53235	2.55732	2.41858	2.33075	2.29929	2.47738	2.54752	2.30953	2.30342	2.5627	2.37629	2.45948	2.19496	2.40421	2.54185	3.07678	3.20292	3.49742	3.07972	3.34306	3.87622	3.82088	3.9202	3.91121	3.29959	3.4454	3.47296
F1_k. part-time job experiences	48	ITEM 10.2	1.4	2.034	2.00545	2.26967	2.28139	2.22171	2.34542	2.33296	2.35242	2.43752	2.38535	2.08716	2.11096	2.24757	2.17389	2.28795	2.38159	2.33363	2.30784	2.1789	2.37342	2.28566	2.41571	2.29649	2.38152	2.34188	2.26636	2.03522	2.18184	2.29723	2.18221	2.23512	1.99204	2.14272	2.41807	2.95763	3.00597	3.24764	3.05762	3.44518	3.80924	3.60249	3.79355	3.60109	3.1579	3.39368	3.47207
F1_h. interesting work training/experience	49	ITEM 10.3	2.11	2.311	2.15613	2.52874	2.41954	2.50575	2.46073	2.54789	2.58812	2.55077	2.60824	2.05364	2.22989	2.34195	2.30268	2.50096	2.50192	2.59962	2.62165	2.5249	2.65996	2.05939	2.51245	2.53065	2.66092	2.33429	2.62356	2.29789	2.16475	2.65613	2.31801	2.55843	2.24138	2.43199	2.89847	3.33238	3.35345	3.60536	3.15038	3.60057	4.08333	3.91188	4.13218	4.20019	3.49617	3.72701	3.75383
[truncated: 4 more columns]

## Sheet: twin2
	İTEM	MEAN	SD	1	2	3	4	5	6	7	8	9	10	11	12	13	14	15	16	17	18	19	20	21	22	23	24	25	26	27	28	29	30	31	32	33	34	35	36	37	38	39	40	41	42	43	44	45	46
1	ITEM 1.1	4.1538	1.0223	1.045	0.608	0.505	0.571	0.554	0.772	0.816	0.703	0.519	-0.191	0.088	-0.007	-0.415	-0.182	-0.221	0.137	-0.025	-0.062	0.038	0.092	0.247	0.281	0.327	0.067	0.001	0.058	0.1	0.09	0.016	0.243	0.422	-0.119	0.417	0.086	0.11	0.043	0.196	0.183	0.344	0.342	0.284	0.088	0.19	0.227	0.16	0.052
2	ITEM 1.2	3.9145	1.03867		1.079	0.578	0.613	0.597	0.598	0.492	0.635	0.531	-0.164	0.106	-0.063	-0.306	-0.251	-0.204	0.188	0.032	0.012	0.125	0.181	-0.023	0.02	0.038	0.065	-0.064	0.038	0.142	0.117	-0.048	0.033	0.159	-0.005	0.224	0.107	0.056	0.177	0.182	0.14	0.223	0.305	0.183	0.129	0.17	0.172	0.277	0.151
3	ITEM 1.3	3.8034	0.99342			0.987	0.692	0.732	0.346	0.361	0.619	0.786	-0.357	-0.1	-0.097	-0.376	-0.293	-0.304	0.406	0.058	0.163	0.356	0.546	0.017	0.122	0.088	0.078	0.182	0.051	0.423	0.235	-0.018	0.088	0.274	0.117	0.268	0.071	0.082	0.153	0.249	-0.044	0.415	0.539	0.204	0.119	0.18	0.251	0.219	0.084
4	ITEM 1.4	3.7094	1.12234				1.26	0.628	0.368	0.378	0.672	0.658	-0.246	-0.029	0.01	-0.376	-0.238	-0.309	0.23	-0.016	0.25	0.143	0.302	0.003	0.023	0.056	-0.03	-0.057	0.164	0.149	-0.038	-0.107	-0.052	0.14	-0.064	0.171	0.151	0.153	0.12	0.11	-0.01	0.222	0.254	0.023	0.106	0.435	0.329	0.275	0.215
5	ITEM 1.5	3.8205	1.0307					1.062	0.404	0.405	0.878	0.826	-0.363	-0.133	-0.188	-0.392	-0.36	-0.485	0.53	0.191	0.159	0.369	0.471	0.109	0.197	0.264	-0.008	0.179	0.047	0.35	0.395	0.096	0.116	0.344	0.021	0.325	0.117	0.093	0.118	0.155	0.08	0.375	0.511	0.347	0.289	0.27	0.362	0.316	0.178
6	ITEM 1.6	4.1368	1.0163						1.033	0.78	0.452	0.263	0.023	0.208	0.058	-0.244	-0.14	-0.177	0.098	0.066	-0.041	0.051	0.097	0.232	0.223	0.212	0.118	0.013	0.114	0.087	0.086	0.074	0.353	0.421	-0.006	0.395	0.091	0.004	0.001	0.168	-0.018	0.305	0.249	0.262	0.107	0.117	0.056	0.064	0.053
7	ITEM 1.7	3.906	1.10627							1.224	0.398	0.287	-0.061	0.114	0.047	-0.285	-0.144	-0.169	0.126	-0.013	-0.094	0.114	0.032	0.34	0.297	0.528	0.117	0.011	0.044	0.071	0.097	0.024	0.161	0.219	-0.181	0.541	0.088	0.003	0.104	0.138	0.13	0.333	0.207	0.31	-0.021	-0.004	0.13	0.056	-0.051
8	ITEM 1.8	3.6581	1.13838								1.958	0.809	-0.227	0.041	0.196	-0.335	-0.04	-0.025	0.205	0.265	-0.038	0.023	0.123	0.077	0.116	0.06	-0.083	-0.114	-0.254	0.035	0.023	0.062	0.074	0.317	-0.087	0.176	-0.009	0.168	0.03	0.183	0.008	0.024	0.2	0.164	0.104	0.511	0.395	0.305	0.383
9	ITEM 1.9	3.4701	1.39934									1.296	-0.406	-0.256	-0.183	-0.421	-0.442	-0.419	0.513	0.153	0.297	0.639	0.455	0.001	0.125	0.177	0.071	0.442	0.116	0.351	0.268	0.049	0.071	0.284	0.059	0.276	0.047	0.119	0.071	0.166	0.024	0.461	0.615	0.432	0.249	0.113	0.222	0.167	0.243
10	ITEM 2.1	2.8974	1.49934										2.248	1.726	1.683	1.443	1.179	1.193	-0.298	-0.188	-0.002	-0.181	-0.194	-0.107	-0.141	0.061	-0.142	-0.122	-0.071	-0.345	-0.31	0.078	-0.116	-0.014	0.022	-0.014	0.164	0.303	0.213	0.137	0.257	-0.272	-0.34	-0.166	-0.429	0.098	0.044	0.215	0.014
11	ITEM 2.2	2.9316	1.46644											2.15	1.725	1.221	1.277	1.183	-0.403	-0.352	-0.303	-0.379	-0.273	-0.12	-0.18	-0.054	-0.132	-0.265	-0.191	-0.328	-0.31	-0.002	-0.094	-0.064	-0.161	-0.09	0.247	0.214	0.193	0.261	0.281	-0.127	-0.206	-0.174	-0.235	0.243	0.11	0.278	-0.039
12	ITEM 2.3	2.7692	1.48199												2.196	1.192	1.316	1.361	-0.455	-0.304	-0.217	-0.342	-0.324	-0.151	-0.149	-0.09	-0.329	-0.485	-0.45	-0.551	-0.575	-0.162	-0.14	-0.038	-0.123	-0.078	0.152	0.292	0.147	0.288	0.26	-0.282	-0.413	-0.245	-0.421	0.241	0.229	0.302	0.086
13	ITEM 2.4	2.3932	1.44412													2.129	1.545	1.51	-0.351	-0.326	-0.207	-0.344	-0.372	-0.248	-0.183	-0.262	-0.058	-0.214	-0.12	-0.305	-0.275	0.111	-0.394	-0.33	-0.207	-0.389	-0.193	-0.068	0.013	-0.06	0.22	-0.204	-0.358	-0.272	-0.273	-0.062	0.086	0.209	0.289
14	ITEM 2.5	2.0342	1.42594														2.085	1.616	-0.501	-0.391	-0.3	-0.548	-0.41	-0.128	-0.166	-0.16	-0.104	-0.433	-0.343	-0.45	-0.393	0.089	-0.453	-0.471	-0.389	-0.537	-0.099	0.044	0.168	0.029	0.304	-0.346	-0.458	-0.409	-0.453	-0.076	0.075	0.01	0.064
15	ITEM 2.6	2.453	1.45919															2.033	-0.631	-0.432	-0.344	-0.474	-0.415	-0.289	-0.332	-0.365	-0.283	-0.54	-0.448	-0.534	-0.612	-0.124	-0.349	-0.24	-0.2	-0.378	-0.098	0.066	0.127	0.038	0.11	-0.337	-0.444	-0.318	-0.374	0.025	0.109	0.132	0.205
16	ITEM 3.1	3.7863	1.07342																1.152	0.821	0.736	0.912	0.826	0.166	0.279	0.267	0.18	0.573	0.503	0.583	0.705	0.556	0.259	0.454	0.377	0.41	0.181	0.139	0.18	0.144	-0.065	0.316	0.404	0.251	0.319	0.202	0.046	-0.024	0.042
17	ITEM 3.2	3.7692	1.2062																	1.455	0.74	0.675	0.582	0.228	0.282	0.195	0.145	0.326	0.292	0.406	0.477	0.726	0.308	0.445	0.334	0.396	0.169	0.094	0.026	0.082	-0.197	-0.015	0.035	0.126	0.32	0.216	0.074	-0.051	0.06
18	ITEM 3.3	3.735	1.09382																		1.196	0.83	0.712	0.129	0.157	0.155	0.187	0.486	0.653	0.397	0.442	0.548	0.14	0.331	0.362	0.282	0.181	0.123	0.114	0.009	-0.091	0.193	0.229	0.117	0.194	0.173	0.085	0.006	0.036
19	ITEM 3.4	3.7521	1.17375																			1.378	0.923	0.161	0.25	0.253	0.222	0.828	0.52	0.591	0.585	0.499	0.332	0.487	0.43	0.434	0.14	0.134	0.173	0.08	-0.019	0.326	0.408	0.337	0.106	0.1	0.041	-0.053	0.139
20	ITEM 3.5	3.7949	1.09496																				1.199	0.164	0.252	0.191	0.138	0.628	0.445	0.697	0.595	0.433	0.355	0.515	0.441	0.421	0.191	0.123	0.132	0.084	-0.244	0.37	0.45	0.202	0.244	0.239	0.114	0.05	0.141
21	ITEM 4.1	4.1282	1.063																					1.13	1.008	0.943	0.807	0.415	0.302	0.361	0.523	0.594	0.378	0.3	0.076	0.349	0.099	0.029	0.057	-0.091	0.006	0.2	0.194	0.199	0.052	0.02	-0.107	-0.044	-0.149
22	ITEM 4.2	4.1368	1.13643																						1.291	0.962	0.842	0.573	0.399	0.466	0.629	0.677	0.335	0.447	0.097	0.412	0.022	-0.022	0.087	-0.073	-0.018	0.219	0.249	0.262	0.081	-0.012	-0.091	-0.134	-0.008
23	ITEM 4.3	3.8376	1.16676																							1.361	0.717	0.478	0.301	0.303	0.563	0.504	0.187	0.25	-0.005	0.649	0.215	0.121	0.194	0.097	0.134	0.344	0.371	0.378	-0.057	-0.062	-0.019	-0.028	-0.047
24	ITEM 4.4	3.9573	1.14766																								1.317	0.537	0.489	0.429	0.472	0.532	0.236	0.153	0.196	0.194	-0.016	-0.093	0.196	-0.039	-0.008	0.163	0.295	0.186	0.078	-0.113	-0.229	-0.103	-0.14
25	ITEM 5.1	3.6581	1.20461																									1.451	0.9	0.903	0.966	0.885	0.157	0.336	0.128	0.302	0.091	0.119	0.011	-0.144	-0.183	0.383	0.554	0.251	-0.001	0.01	-0.209	-0.221	0.062
26	ITEM 5.2	3.735	1.16259																										1.352	0.759	0.753	0.876	0.235	0.4	0.241	0.308	0.207	0.14	0.166	-0.103	-0.065	0.262	0.376	0.03	-0.073	0.061	-0.165	-0.183	-0.084
27	ITEM 5.3	3.7436	1.12306																											1.261	0.901	0.744	0.228	0.349	0.288	0.293	0.329	0.245	0.239	0.088	-0.081	0.427	0.577	0.179	0.163	0.184	0.033	0.054	0.126
28	ITEM 5.4	3.7521	1.17375																												1.378	0.991	0.16	0.298	0.163	0.33	0.39	0.203	0.199	0.106	0.136	0.455	0.649	0.285	0.141	0.065	-0.071	0.016	-0.042
29	ITEM 5.5	3.3419	1.34011																													1.796	0.196	0.337	0.139	0.301	0.228	0.156	0.274	-0.183	-0.042	0.108	0.196	0.068	0.009	0.111	-0.257	-0.185	-0.036
30	ITEM 6.1	3.8803	1.092																														1.192	0.821	0.687	0.757	0.136	0.05	-0.131	0.023	-0.185	0.259	0.197	0.243	0.15	0.008	-0.135	-0.106	-0.157
31	ITEM 6.2	3.9487	1.1207																															1.256	0.615	0.847	0.121	0.087	-0.006	0.142	-0.182	0.273	0.326	0.313	0.143	0.239	0.074	-0.039	0.029
32	ITEM 6.3	3.547	1.05451																																1.112	0.527	0.141	0.076	0.004	0	-0.134	0.075	0.108	-0.013	0.032	-0.015	-0.078	-0.054	-0.082
33	ITEM 6.4	3.7009	1.16163																																	1.349	0.244	0.212	0.107	0.161	-0.089	0.375	0.372	0.349	0.12	0.105	0.115	0.072	0.038
34	ITEM 7.1	2.5556	1.24875																																		1.585	1.173	0.824	0.76	0.634	0.189	0.336	0.119	0.089	0.239	0.162	0.274	0.082
35	ITEM 7.2	1.8462	1.25681																																			1.58	0.733	0.718	0.67	0.027	0.15	-0.111	-0.149	0.353	0.316	0.34	0.224
36	ITEM 7.3	1.8376	1.25915																																				1.559	0.415	0.514	0.051	0.223	0.024	-0.128	0.297	0.051	0.02	0.137
37	ITEM 7.4	1.906	1.26616																																					1.603	0.371	0.187	0.275	0.146	0.022	0.048	0.337	0.246	0.001
38	ITEM 7.5	1.8205	1.22203																																						1.493	-0.099	0.054	-0.118	-0.03	0.089	0.12	0.307	0.049
39	ITEM 8.1	3.5983	1.30026																																							1.342	1.102	0.786	0.767	-0.057	0.106	-0.05	-0.07
40	ITEM 8.2	3.7265	1.17901																																								1.407	0.692	0.627	0.116	0.095	0.126	0.025
41	ITEM 8.3	3.6325	1.18611																																									1.39	0.691	-0.182	0.172	0.096	-0.105
42	ITEM 8.4	3.7863	1.1584																																										1.691	-0.004	0.185	0.097	-0.051
43	ITEM 9.1	2.547	1.47096																																											1.502	0.547	0.609	0.728
44	ITEM 9.2	1.5983	1.09119																																												1.241	0.815	0.499
45	ITEM 9.3	1.8632	1.29924																																													1.347	0.46
46	ITEM 9.4	3.4103	1.16081																																														1.335
47	ITEM 10.1	3.094	1.11404
48	ITEM 10.2	2.5556	1.15553
49	ITEM 10.3	2.7778	1.22553
[truncated: 3 more columns]

## Sheet: twin2_1
	İTEM	MEAN	SD	1	2	3	4	5	6	7	8	9	10	11	12	13	14	15	16	17	18	19	20	21	22	23	24	25	26	27	28	29	30	31	32	33	34	35	36	37	38	39	40	41	42	43	44	45	46
1	ITEM 1.1	4.1538	1.0223	1.045	0.608	0.505	0.571	0.554	0.772	0.816	0.703	0.519	-0.191	0.088	-0.007	-0.415	-0.182	-0.221	0.137	-0.025	-0.062	0.038	0.092	0.247	0.281	0.327	0.067	0.001	0.058	0.1	0.09	0.016	0.243	0.422	-0.119	0.417	0.086	0.11	0.043	0.196	0.183	0.344	0.342	0.284	0.088	0.19	0.227	0.16	0.052
2	ITEM 1.2	3.9145	1.03867	0.608	1.079	0.578	0.613	0.597	0.598	0.492	0.635	0.531	-0.164	0.106	-0.063	-0.306	-0.251	-0.204	0.188	0.032	0.012	0.125	0.181	-0.023	0.02	0.038	0.065	-0.064	0.038	0.142	0.117	-0.048	0.033	0.159	-0.005	0.224	0.107	0.056	0.177	0.182	0.14	0.223	0.305	0.183	0.129	0.17	0.172	0.277	0.151
3	ITEM 1.3	3.8034	0.99342	0.505	0.578	0.987	0.692	0.732	0.346	0.361	0.619	0.786	-0.357	-0.1	-0.097	-0.376	-0.293	-0.304	0.406	0.058	0.163	0.356	0.546	0.017	0.122	0.088	0.078	0.182	0.051	0.423	0.235	-0.018	0.088	0.274	0.117	0.268	0.071	0.082	0.153	0.249	-0.044	0.415	0.539	0.204	0.119	0.18	0.251	0.219	0.084
4	ITEM 1.4	3.7094	1.12234	0.571	0.613	0.692	1.26	0.628	0.368	0.378	0.672	0.658	-0.246	-0.029	0.01	-0.376	-0.238	-0.309	0.23	-0.016	0.25	0.143	0.302	0.003	0.023	0.056	-0.03	-0.057	0.164	0.149	-0.038	-0.107	-0.052	0.14	-0.064	0.171	0.151	0.153	0.12	0.11	-0.01	0.222	0.254	0.023	0.106	0.435	0.329	0.275	0.215
5	ITEM 1.5	3.8205	1.0307	0.554	0.597	0.732	0.628	1.062	0.404	0.405	0.878	0.826	-0.363	-0.133	-0.188	-0.392	-0.36	-0.485	0.53	0.191	0.159	0.369	0.471	0.109	0.197	0.264	-0.008	0.179	0.047	0.35	0.395	0.096	0.116	0.344	0.021	0.325	0.117	0.093	0.118	0.155	0.08	0.375	0.511	0.347	0.289	0.27	0.362	0.316	0.178
6	ITEM 1.6	4.1368	1.0163	0.772	0.598	0.346	0.368	0.404	1.033	0.78	0.452	0.263	0.023	0.208	0.058	-0.244	-0.14	-0.177	0.098	0.066	-0.041	0.051	0.097	0.232	0.223	0.212	0.118	0.013	0.114	0.087	0.086	0.074	0.353	0.421	-0.006	0.395	0.091	0.004	0.001	0.168	-0.018	0.305	0.249	0.262	0.107	0.117	0.056	0.064	0.053
7	ITEM 1.7	3.906	1.10627	0.816	0.492	0.361	0.378	0.405	0.78	1.224	0.398	0.287	-0.061	0.114	0.047	-0.285	-0.144	-0.169	0.126	-0.013	-0.094	0.114	0.032	0.34	0.297	0.528	0.117	0.011	0.044	0.071	0.097	0.024	0.161	0.219	-0.181	0.541	0.088	0.003	0.104	0.138	0.13	0.333	0.207	0.31	-0.021	-0.004	0.13	0.056	-0.051
8	ITEM 1.8	3.6581	1.13838	0.703	0.635	0.619	0.672	0.878	0.452	0.398	1.958	0.809	-0.227	0.041	0.196	-0.335	-0.04	-0.025	0.205	0.265	-0.038	0.023	0.123	0.077	0.116	0.06	-0.083	-0.114	-0.254	0.035	0.023	0.062	0.074	0.317	-0.087	0.176	-0.009	0.168	0.03	0.183	0.008	0.024	0.2	0.164	0.104	0.511	0.395	0.305	0.383
9	ITEM 1.9	3.4701	1.39934	0.519	0.531	0.786	0.658	0.826	0.263	0.287	0.809	1.296	-0.406	-0.256	-0.183	-0.421	-0.442	-0.419	0.513	0.153	0.297	0.639	0.455	0.001	0.125	0.177	0.071	0.442	0.116	0.351	0.268	0.049	0.071	0.284	0.059	0.276	0.047	0.119	0.071	0.166	0.024	0.461	0.615	0.432	0.249	0.113	0.222	0.167	0.243
10	ITEM 2.1	2.8974	1.49934	-0.191	-0.164	-0.357	-0.246	-0.363	0.023	-0.061	-0.227	-0.406	2.248	1.726	1.683	1.443	1.179	1.193	-0.298	-0.188	-0.002	-0.181	-0.194	-0.107	-0.141	0.061	-0.142	-0.122	-0.071	-0.345	-0.31	0.078	-0.116	-0.014	0.022	-0.014	0.164	0.303	0.213	0.137	0.257	-0.272	-0.34	-0.166	-0.429	0.098	0.044	0.215	0.014
11	ITEM 2.2	2.9316	1.46644	0.088	0.106	-0.1	-0.029	-0.133	0.208	0.114	0.041	-0.256	1.726	2.15	1.725	1.221	1.277	1.183	-0.403	-0.352	-0.303	-0.379	-0.273	-0.12	-0.18	-0.054	-0.132	-0.265	-0.191	-0.328	-0.31	-0.002	-0.094	-0.064	-0.161	-0.09	0.247	0.214	0.193	0.261	0.281	-0.127	-0.206	-0.174	-0.235	0.243	0.11	0.278	-0.039
12	ITEM 2.3	2.7692	1.48199	-0.007	-0.063	-0.097	0.01	-0.188	0.058	0.047	0.196	-0.183	1.683	1.725	2.196	1.192	1.316	1.361	-0.455	-0.304	-0.217	-0.342	-0.324	-0.151	-0.149	-0.09	-0.329	-0.485	-0.45	-0.551	-0.575	-0.162	-0.14	-0.038	-0.123	-0.078	0.152	0.292	0.147	0.288	0.26	-0.282	-0.413	-0.245	-0.421	0.241	0.229	0.302	0.086
13	ITEM 2.4	2.3932	1.44412	-0.415	-0.306	-0.376	-0.376	-0.392	-0.244	-0.285	-0.335	-0.421	1.443	1.221	1.192	2.129	1.545	1.51	-0.351	-0.326	-0.207	-0.344	-0.372	-0.248	-0.183	-0.262	-0.058	-0.214	-0.12	-0.305	-0.275	0.111	-0.394	-0.33	-0.207	-0.389	-0.193	-0.068	0.013	-0.06	0.22	-0.204	-0.358	-0.272	-0.273	-0.062	0.086	0.209	0.289
14	ITEM 2.5	2.0342	1.42594	-0.182	-0.251	-0.293	-0.238	-0.36	-0.14	-0.144	-0.04	-0.442	1.179	1.277	1.316	1.545	2.085	1.616	-0.501	-0.391	-0.3	-0.548	-0.41	-0.128	-0.166	-0.16	-0.104	-0.433	-0.343	-0.45	-0.393	0.089	-0.453	-0.471	-0.389	-0.537	-0.099	0.044	0.168	0.029	0.304	-0.346	-0.458	-0.409	-0.453	-0.076	0.075	0.01	0.064
15	ITEM 2.6	2.453	1.45919	-0.221	-0.204	-0.304	-0.309	-0.485	-0.177	-0.169	-0.025	-0.419	1.193	1.183	1.361	1.51	1.616	2.033	-0.631	-0.432	-0.344	-0.474	-0.415	-0.289	-0.332	-0.365	-0.283	-0.54	-0.448	-0.534	-0.612	-0.124	-0.349	-0.24	-0.2	-0.378	-0.098	0.066	0.127	0.038	0.11	-0.337	-0.444	-0.318	-0.374	0.025	0.109	0.132	0.205
16	ITEM 3.1	3.7863	1.07342	0.137	0.188	0.406	0.23	0.53	0.098	0.126	0.205	0.513	-0.298	-0.403	-0.455	-0.351	-0.501	-0.631	1.152	0.821	0.736	0.912	0.826	0.166	0.279	0.267	0.18	0.573	0.503	0.583	0.705	0.556	0.259	0.454	0.377	0.41	0.181	0.139	0.18	0.144	-0.065	0.316	0.404	0.251	0.319	0.202	0.046	-0.024	0.042
17	ITEM 3.2	3.7692	1.2062	-0.025	0.032	0.058	-0.016	0.191	0.066	-0.013	0.265	0.153	-0.188	-0.352	-0.304	-0.326	-0.391	-0.432	0.821	1.455	0.74	0.675	0.582	0.228	0.282	0.195	0.145	0.326	0.292	0.406	0.477	0.726	0.308	0.445	0.334	0.396	0.169	0.094	0.026	0.082	-0.197	-0.015	0.035	0.126	0.32	0.216	0.074	-0.051	0.06
18	ITEM 3.3	3.735	1.09382	-0.062	0.012	0.163	0.25	0.159	-0.041	-0.094	-0.038	0.297	-0.002	-0.303	-0.217	-0.207	-0.3	-0.344	0.736	0.74	1.196	0.83	0.712	0.129	0.157	0.155	0.187	0.486	0.653	0.397	0.442	0.548	0.14	0.331	0.362	0.282	0.181	0.123	0.114	0.009	-0.091	0.193	0.229	0.117	0.194	0.173	0.085	0.006	0.036
19	ITEM 3.4	3.7521	1.17375	0.038	0.125	0.356	0.143	0.369	0.051	0.114	0.023	0.639	-0.181	-0.379	-0.342	-0.344	-0.548	-0.474	0.912	0.675	0.83	1.378	0.923	0.161	0.25	0.253	0.222	0.828	0.52	0.591	0.585	0.499	0.332	0.487	0.43	0.434	0.14	0.134	0.173	0.08	-0.019	0.326	0.408	0.337	0.106	0.1	0.041	-0.053	0.139
20	ITEM 3.5	3.7949	1.09496	0.092	0.181	0.546	0.302	0.471	0.097	0.032	0.123	0.455	-0.194	-0.273	-0.324	-0.372	-0.41	-0.415	0.826	0.582	0.712	0.923	1.199	0.164	0.252	0.191	0.138	0.628	0.445	0.697	0.595	0.433	0.355	0.515	0.441	0.421	0.191	0.123	0.132	0.084	-0.244	0.37	0.45	0.202	0.244	0.239	0.114	0.05	0.141
21	ITEM 4.1	4.1282	1.063	0.247	-0.023	0.017	0.003	0.109	0.232	0.34	0.077	0.001	-0.107	-0.12	-0.151	-0.248	-0.128	-0.289	0.166	0.228	0.129	0.161	0.164	1.13	1.008	0.943	0.807	0.415	0.302	0.361	0.523	0.594	0.378	0.3	0.076	0.349	0.099	0.029	0.057	-0.091	0.006	0.2	0.194	0.199	0.052	0.02	-0.107	-0.044	-0.149
22	ITEM 4.2	4.1368	1.13643	0.281	0.02	0.122	0.023	0.197	0.223	0.297	0.116	0.125	-0.141	-0.18	-0.149	-0.183	-0.166	-0.332	0.279	0.282	0.157	0.25	0.252	1.008	1.291	0.962	0.842	0.573	0.399	0.466	0.629	0.677	0.335	0.447	0.097	0.412	0.022	-0.022	0.087	-0.073	-0.018	0.219	0.249	0.262	0.081	-0.012	-0.091	-0.134	-0.008
23	ITEM 4.3	3.8376	1.16676	0.327	0.038	0.088	0.056	0.264	0.212	0.528	0.06	0.177	0.061	-0.054	-0.09	-0.262	-0.16	-0.365	0.267	0.195	0.155	0.253	0.191	0.943	0.962	1.361	0.717	0.478	0.301	0.303	0.563	0.504	0.187	0.25	-0.005	0.649	0.215	0.121	0.194	0.097	0.134	0.344	0.371	0.378	-0.057	-0.062	-0.019	-0.028	-0.047
24	ITEM 4.4	3.9573	1.14766	0.067	0.065	0.078	-0.03	-0.008	0.118	0.117	-0.083	0.071	-0.142	-0.132	-0.329	-0.058	-0.104	-0.283	0.18	0.145	0.187	0.222	0.138	0.807	0.842	0.717	1.317	0.537	0.489	0.429	0.472	0.532	0.236	0.153	0.196	0.194	-0.016	-0.093	0.196	-0.039	-0.008	0.163	0.295	0.186	0.078	-0.113	-0.229	-0.103	-0.14
25	ITEM 5.1	3.6581	1.20461	0.001	-0.064	0.182	-0.057	0.179	0.013	0.011	-0.114	0.442	-0.122	-0.265	-0.485	-0.214	-0.433	-0.54	0.573	0.326	0.486	0.828	0.628	0.415	0.573	0.478	0.537	1.451	0.9	0.903	0.966	0.885	0.157	0.336	0.128	0.302	0.091	0.119	0.011	-0.144	-0.183	0.383	0.554	0.251	-0.001	0.01	-0.209	-0.221	0.062
26	ITEM 5.2	3.735	1.16259	0.058	0.038	0.051	0.164	0.047	0.114	0.044	-0.254	0.116	-0.071	-0.191	-0.45	-0.12	-0.343	-0.448	0.503	0.292	0.653	0.52	0.445	0.302	0.399	0.301	0.489	0.9	1.352	0.759	0.753	0.876	0.235	0.4	0.241	0.308	0.207	0.14	0.166	-0.103	-0.065	0.262	0.376	0.03	-0.073	0.061	-0.165	-0.183	-0.084
27	ITEM 5.3	3.7436	1.12306	0.1	0.142	0.423	0.149	0.35	0.087	0.071	0.035	0.351	-0.345	-0.328	-0.551	-0.305	-0.45	-0.534	0.583	0.406	0.397	0.591	0.697	0.361	0.466	0.303	0.429	0.903	0.759	1.261	0.901	0.744	0.228	0.349	0.288	0.293	0.329	0.245	0.239	0.088	-0.081	0.427	0.577	0.179	0.163	0.184	0.033	0.054	0.126
28	ITEM 5.4	3.7521	1.17375	0.09	0.117	0.235	-0.038	0.395	0.086	0.097	0.023	0.268	-0.31	-0.31	-0.575	-0.275	-0.393	-0.612	0.705	0.477	0.442	0.585	0.595	0.523	0.629	0.563	0.472	0.966	0.753	0.901	1.378	0.991	0.16	0.298	0.163	0.33	0.39	0.203	0.199	0.106	0.136	0.455	0.649	0.285	0.141	0.065	-0.071	0.016	-0.042
29	ITEM 5.5	3.3419	1.34011	0.016	-0.048	-0.018	-0.107	0.096	0.074	0.024	0.062	0.049	0.078	-0.002	-0.162	0.111	0.089	-0.124	0.556	0.726	0.548	0.499	0.433	0.594	0.677	0.504	0.532	0.885	0.876	0.744	0.991	1.796	0.196	0.337	0.139	0.301	0.228	0.156	0.274	-0.183	-0.042	0.108	0.196	0.068	0.009	0.111	-0.257	-0.185	-0.036
30	ITEM 6.1	3.8803	1.092	0.243	0.033	0.088	-0.052	0.116	0.353	0.161	0.074	0.071	-0.116	-0.094	-0.14	-0.394	-0.453	-0.349	0.259	0.308	0.14	0.332	0.355	0.378	0.335	0.187	0.236	0.157	0.235	0.228	0.16	0.196	1.192	0.821	0.687	0.757	0.136	0.05	-0.131	0.023	-0.185	0.259	0.197	0.243	0.15	0.008	-0.135	-0.106	-0.157
31	ITEM 6.2	3.9487	1.1207	0.422	0.159	0.274	0.14	0.344	0.421	0.219	0.317	0.284	-0.014	-0.064	-0.038	-0.33	-0.471	-0.24	0.454	0.445	0.331	0.487	0.515	0.3	0.447	0.25	0.153	0.336	0.4	0.349	0.298	0.337	0.821	1.256	0.615	0.847	0.121	0.087	-0.006	0.142	-0.182	0.273	0.326	0.313	0.143	0.239	0.074	-0.039	0.029
32	ITEM 6.3	3.547	1.05451	-0.119	-0.005	0.117	-0.064	0.021	-0.006	-0.181	-0.087	0.059	0.022	-0.161	-0.123	-0.207	-0.389	-0.2	0.377	0.334	0.362	0.43	0.441	0.076	0.097	-0.005	0.196	0.128	0.241	0.288	0.163	0.139	0.687	0.615	1.112	0.527	0.141	0.076	0.004	0	-0.134	0.075	0.108	-0.013	0.032	-0.015	-0.078	-0.054	-0.082
33	ITEM 6.4	3.7009	1.16163	0.417	0.224	0.268	0.171	0.325	0.395	0.541	0.176	0.276	-0.014	-0.09	-0.078	-0.389	-0.537	-0.378	0.41	0.396	0.282	0.434	0.421	0.349	0.412	0.649	0.194	0.302	0.308	0.293	0.33	0.301	0.757	0.847	0.527	1.349	0.244	0.212	0.107	0.161	-0.089	0.375	0.372	0.349	0.12	0.105	0.115	0.072	0.038
34	ITEM 7.1	2.5556	1.24875	0.086	0.107	0.071	0.151	0.117	0.091	0.088	-0.009	0.047	0.164	0.247	0.152	-0.193	-0.099	-0.098	0.181	0.169	0.181	0.14	0.191	0.099	0.022	0.215	-0.016	0.091	0.207	0.329	0.39	0.228	0.136	0.121	0.141	0.244	1.585	1.173	0.824	0.76	0.634	0.189	0.336	0.119	0.089	0.239	0.162	0.274	0.082
35	ITEM 7.2	1.8462	1.25681	0.11	0.056	0.082	0.153	0.093	0.004	0.003	0.168	0.119	0.303	0.214	0.292	-0.068	0.044	0.066	0.139	0.094	0.123	0.134	0.123	0.029	-0.022	0.121	-0.093	0.119	0.14	0.245	0.203	0.156	0.05	0.087	0.076	0.212	1.173	1.58	0.733	0.718	0.67	0.027	0.15	-0.111	-0.149	0.353	0.316	0.34	0.224
36	ITEM 7.3	1.8376	1.25915	0.043	0.177	0.153	0.12	0.118	0.001	0.104	0.03	0.071	0.213	0.193	0.147	0.013	0.168	0.127	0.18	0.026	0.114	0.173	0.132	0.057	0.087	0.194	0.196	0.011	0.166	0.239	0.199	0.274	-0.131	-0.006	0.004	0.107	0.824	0.733	1.559	0.415	0.514	0.051	0.223	0.024	-0.128	0.297	0.051	0.02	0.137
37	ITEM 7.4	1.906	1.26616	0.196	0.182	0.249	0.11	0.155	0.168	0.138	0.183	0.166	0.137	0.261	0.288	-0.06	0.029	0.038	0.144	0.082	0.009	0.08	0.084	-0.091	-0.073	0.097	-0.039	-0.144	-0.103	0.088	0.106	-0.183	0.023	0.142	0	0.161	0.76	0.718	0.415	1.603	0.371	0.187	0.275	0.146	0.022	0.048	0.337	0.246	0.001
38	ITEM 7.5	1.8205	1.22203	0.183	0.14	-0.044	-0.01	0.08	-0.018	0.13	0.008	0.024	0.257	0.281	0.26	0.22	0.304	0.11	-0.065	-0.197	-0.091	-0.019	-0.244	0.006	-0.018	0.134	-0.008	-0.183	-0.065	-0.081	0.136	-0.042	-0.185	-0.182	-0.134	-0.089	0.634	0.67	0.514	0.371	1.493	-0.099	0.054	-0.118	-0.03	0.089	0.12	0.307	0.049
39	ITEM 8.1	3.5983	1.30026	0.344	0.223	0.415	0.222	0.375	0.305	0.333	0.024	0.461	-0.272	-0.127	-0.282	-0.204	-0.346	-0.337	0.316	-0.015	0.193	0.326	0.37	0.2	0.219	0.344	0.163	0.383	0.262	0.427	0.455	0.108	0.259	0.273	0.075	0.375	0.189	0.027	0.051	0.187	-0.099	1.342	1.102	0.786	0.767	-0.057	0.106	-0.05	-0.07
40	ITEM 8.2	3.7265	1.17901	0.342	0.305	0.539	0.254	0.511	0.249	0.207	0.2	0.615	-0.34	-0.206	-0.413	-0.358	-0.458	-0.444	0.404	0.035	0.229	0.408	0.45	0.194	0.249	0.371	0.295	0.554	0.376	0.577	0.649	0.196	0.197	0.326	0.108	0.372	0.336	0.15	0.223	0.275	0.054	1.102	1.407	0.692	0.627	0.116	0.095	0.126	0.025
41	ITEM 8.3	3.6325	1.18611	0.284	0.183	0.204	0.023	0.347	0.262	0.31	0.164	0.432	-0.166	-0.174	-0.245	-0.272	-0.409	-0.318	0.251	0.126	0.117	0.337	0.202	0.199	0.262	0.378	0.186	0.251	0.03	0.179	0.285	0.068	0.243	0.313	-0.013	0.349	0.119	-0.111	0.024	0.146	-0.118	0.786	0.692	1.39	0.691	-0.182	0.172	0.096	-0.105
42	ITEM 8.4	3.7863	1.1584	0.088	0.129	0.119	0.106	0.289	0.107	-0.021	0.104	0.249	-0.429	-0.235	-0.421	-0.273	-0.453	-0.374	0.319	0.32	0.194	0.106	0.244	0.052	0.081	-0.057	0.078	-0.001	-0.073	0.163	0.141	0.009	0.15	0.143	0.032	0.12	0.089	-0.149	-0.128	0.022	-0.03	0.767	0.627	0.691	1.691	-0.004	0.185	0.097	-0.051
43	ITEM 9.1	2.547	1.47096	0.19	0.17	0.18	0.435	0.27	0.117	-0.004	0.511	0.113	0.098	0.243	0.241	-0.062	-0.076	0.025	0.202	0.216	0.173	0.1	0.239	0.02	-0.012	-0.062	-0.113	0.01	0.061	0.184	0.065	0.111	0.008	0.239	-0.015	0.105	0.239	0.353	0.297	0.048	0.089	-0.057	0.116	-0.182	-0.004	1.502	0.547	0.609	0.728
44	ITEM 9.2	1.5983	1.09119	0.227	0.172	0.251	0.329	0.362	0.056	0.13	0.395	0.222	0.044	0.11	0.229	0.086	0.075	0.109	0.046	0.074	0.085	0.041	0.114	-0.107	-0.091	-0.019	-0.229	-0.209	-0.165	0.033	-0.071	-0.257	-0.135	0.074	-0.078	0.115	0.162	0.316	0.051	0.337	0.12	0.106	0.095	0.172	0.185	0.547	1.241	0.815	0.499
45	ITEM 9.3	1.8632	1.29924	0.16	0.277	0.219	0.275	0.316	0.064	0.056	0.305	0.167	0.215	0.278	0.302	0.209	0.01	0.132	-0.024	-0.051	0.006	-0.053	0.05	-0.044	-0.134	-0.028	-0.103	-0.221	-0.183	0.054	0.016	-0.185	-0.106	-0.039	-0.054	0.072	0.274	0.34	0.02	0.246	0.307	-0.05	0.126	0.096	0.097	0.609	0.815	1.347	0.46
46	ITEM 9.4	3.4103	1.16081	0.052	0.151	0.084	0.215	0.178	0.053	-0.051	0.383	0.243	0.014	-0.039	0.086	0.289	0.064	0.205	0.042	0.06	0.036	0.139	0.141	-0.149	-0.008	-0.047	-0.14	0.062	-0.084	0.126	-0.042	-0.036	-0.157	0.029	-0.082	0.038	0.082	0.224	0.137	0.001	0.049	-0.07	0.025	-0.105	-0.051	0.728	0.499	0.46	1.335
47	ITEM 10.1	3.094	1.11404	0.097	-0.06	-0.037	0.037	0.082	0.055	0.014	-0.034	0.094	0.338	0.291	0.019	0.218	0.125	0.031	-0.018	-0.111	-0.064	0.02	-0.1	0.104	0.09	0.167	0.103	0.163	0.117	0.034	0.02	0.052	-0.031	-0.081	-0.097	-0.095	0.15	0.205	0.191	-0.09	0.427	0.06	0.084	0.139	0.079	0.091	-0.005	0.071	0.156
48	ITEM 10.2	2.5556	1.15553	-0.031	-0.072	0.145	-0.014	0.079	-0.197	-0.056	-0.064	0.142	-0.118	-0.087	-0.282	-0.188	-0.101	-0.142	0.126	0.132	0.179	0.121	0.075	0.138	0.183	0.176	0.287	0.203	0.101	0.258	0.147	0.108	-0.025	0.01	0.162	-0.007	0.003	0.108	0.12	-0.013	0.337	0.169	0.199	0.221	0.41	-0.194	0.056	-0.064	-0.113
49	ITEM 10.3	2.7778	1.22553	0.01	0.013	0.126	0.014	0.168	0.08	-0.034	0.163	0.033	-0.012	0.141	-0.105	-0.103	-0.105	-0.062	0.049	0.145	0.146	-0.036	0.036	0.24	0.295	0.219	0.291	0.059	0.094	0.055	0.24	0.225	0.204	0.158	0.276	0.165	0.365	0.145	0.262	0.035	0.194	0.325	0.272	0.384	0.575	-0.369	-0.164	-0.132	-0.212
[truncated: 3 more columns]
