# Supplementary material for: Developing SENSES: Student experience of non-shared environment scales
Source: PLoS One. 2018 Sep 6;13(9):e0202543. doi: 10.1371/journal.pone.0202543 (PMC6126800; doi:10.1371/journal.pone.0202543)
Supplement: S2 Table — Study 2 Covariance Matrix. (XLSX) [file pone.0202543.s003.xlsx]

## Sheet: twin1
	item		label	MEAN	SD	1	2	3	4	5	6	7	8	9	10	11	12	13	14	15	16	17	18	19	20	21	22	23	24	25	26	27	28	29	30	31	32	33	34	35	36	37	38	39	40	41	42	43	44
1	E1	GCSE item 1, English teacher made sure (Nuffield phase 3), see value labels		3.797	1.0189	1.038	0.9	0.612	0.363	0.442	0.762	0.683	0.481	0.502	-0.223	-0.195	0.127	0.125	0.16	0.124	0.005	0.007	0.069	-0.06	0.018	-0.042	-0.1	0.221	0.237	0.16	0.202	0.118	0.098	0.066	0.068	0.096	-0.077	-0.139	-0.009	0.054	0.01	0.006	-0.06	-0.014	-0.051	0.009	0.073	0.1	0.043
2	E2	GCSE item 2, English teacher was excellent (Nuffield phase 3), see value labels		3.643	1.1672		1.362	0.678	0.444	0.511	0.934	0.82	0.597	0.642	-0.232	-0.193	0.137	0.105	0.129	0.144	0.02	0.053	0.073	-0.051	0.028	-0.038	-0.125	0.237	0.268	0.222	0.207	0.153	0.141	0.088	0.082	0.103	-0.042	-0.122	0.019	0.105	-0.012	0.012	-0.041	0.06	-0.068	-0.019	0.033	0.075	0.024
3	E3	GCSE item 3, live up to English teacher (Nuffield phase 3), see value labels		3.617	1.0542			1.111	0.63	0.68	0.581	0.507	0.694	0.576	-0.288	-0.295	0.076	0.109	0.119	0.113	0.09	0.074	0.161	-0.034	0.088	-0.122	-0.191	0.193	0.206	0.187	0.168	0.204	0.163	0.168	0.183	0.212	-0.092	-0.164	-0.007	0.045	0.005	0.031	-0.008	0.005	-0.046	-0.079	0.045	0.119	0.027
4	E4	GCSE item 4, good at English (Nuffield phase 3), see value labels		3.587	1.0291				1.059	0.777	0.372	0.275	0.751	0.65	-0.341	-0.337	0.023	0.05	0.077	0.048	0.004	0.059	0.043	-0.129	-0.001	-0.033	-0.129	0.131	0.156	0.137	0.115	0.193	0.107	0.223	0.18	0.189	-0.128	-0.165	-0.018	0.017	-0.016	-0.006	-0.042	0.025	-0.066	-0.091	0.04	0.125	0.035
5	E5	GCSE item 5, master skills in English (Nuffield phase 3), see value labels		3.55	0.991					0.982	0.484	0.374	0.75	0.655	-0.292	-0.32	0.036	0.044	0.089	0.04	0.014	0.042	0.076	-0.089	0.063	-0.012	-0.118	0.158	0.166	0.156	0.143	0.239	0.122	0.202	0.201	0.196	-0.117	-0.168	0.01	0.032	0.008	0.027	0.004	0.014	-0.046	-0.044	0.049	0.124	0.061
6	E6	GCSE item 6, English teacher answered questions (Nuffield phase 3), see value labels		3.566	1.071						1.147	0.836	0.524	0.533	-0.207	-0.173	0.212	0.164	0.217	0.169	0.04	0.082	0.109	0.004	0.064	-0.073	-0.094	0.257	0.289	0.211	0.204	0.144	0.105	0.08	0.092	0.124	-0.028	-0.104	0.029	0.063	-0.005	0.041	-0.04	0.026	-0.062	0.009	0.089	0.117	0.088
7	E7	GCSE item 7, English teacher encouraged questions (Nuffield phase 3), see value labels		3.636	1.1042							1.219	0.481	0.448	-0.178	-0.146	0.194	0.16	0.276	0.135	0.076	0.119	0.135	0.068	0.109	-0.069	-0.119	0.22	0.267	0.212	0.286	0.153	0.13	0.069	0.107	0.121	-0.03	-0.121	0.074	0.118	0.056	0.066	0.026	0.035	-0.084	0.041	0.105	0.127	0.082
8	E8	GCSE item 8, confident about English grade (Nuffield phase 3), see value labels		3.227	1.1027								1.216	0.702	-0.424	-0.398	0.122	0.126	0.153	0.129	0.207	0.206	0.204	0.007	0.17	-0.13	-0.186	0.193	0.221	0.206	0.155	0.294	0.198	0.291	0.348	0.29	-0.193	-0.243	0.029	0.056	0.025	0.06	0.062	0.073	-0.036	-0.036	0.038	0.138	0.013
9	E9	GCSE item 9, interested in English (Nuffield phase 3), see value labels		3.136	1.2193									1.487	-0.271	-0.233	-0.004	-0.023	0.044	0.007	-0.109	-0.101	-0.057	-0.132	-0.086	0.05	-0.03	0.11	0.151	0.147	0.099	0.139	0.117	0.091	0.065	0.093	-0.103	-0.16	-0.003	0.071	0.032	0.07	0.02	0.058	-0.061	-0.026	0.098	0.154	0.07
10	E10	GCSE item 10, worked harder for English coursework (Nuffield phase 3), see value labels		2.612	1.2291										1.511	1.145	-0.071	-0.068	-0.026	-0.037	-0.13	-0.166	-0.198	-0.057	-0.147	0.767	0.81	-0.104	-0.102	-0.124	-0.092	-0.191	-0.099	-0.229	-0.249	-0.223	0.751	0.848	0.081	0.062	0.079	0.028	0.077	-0.049	0.142	0.041	-0.023	-0.043	0.051
11	E11	GCSE item 11, revised harder for English exams (Nuffield phase 3), see value labels		2.651	1.2625											1.594	-0.058	-0.085	-0.033	-0.043	-0.098	-0.097	-0.166	0.011	-0.091	0.838	0.802	-0.151	-0.134	-0.179	-0.17	-0.239	-0.146	-0.255	-0.288	-0.254	0.869	0.857	0.118	0.072	0.079	0.048	0.07	-0.01	0.16	0.087	-0.009	-0.052	0.018
12	M12	GCSE item 12, Maths teacher answered questions (Nuffield phase 3), see value labels		3.735	1.0928												1.194	0.955	0.873	1.033	0.75	0.588	0.643	0.714	0.666	-0.276	-0.257	0.234	0.218	0.225	0.23	0.237	0.203	0.245	0.25	0.215	-0.112	-0.131	0.109	0.103	0.01	-0.016	0.039	-0.051	-0.043	0.059	0.052	0.063	0.046
13	M13	GCSE item 13, Maths teacher made sure (Nuffield phase 3), see value labels		3.826	1.0912													1.191	0.952	1.033	0.818	0.647	0.669	0.742	0.706	-0.308	-0.301	0.193	0.177	0.184	0.204	0.235	0.191	0.246	0.245	0.219	-0.088	-0.075	0.095	0.045	0.003	-0.026	0.013	-0.031	-0.018	0.092	0.042	0.075	0.056
14	M14	GCSE item 14, Maths teacher encouraged questions (Nuffield phase 3), see value labels		3.647	1.1328														1.283	0.991	0.7	0.517	0.58	0.656	0.602	-0.218	-0.223	0.134	0.123	0.126	0.222	0.17	0.11	0.166	0.146	0.136	0.003	-0.009	0.102	0.083	0.04	-0.031	-0.013	0.008	-0.001	0.087	0.117	0.088	0.084
15	M15	GCSE item 15, Maths teacher was excellent (Nuffield phase 3), see value labels		3.708	1.2309															1.515	0.868	0.645	0.676	0.789	0.731	-0.278	-0.299	0.153	0.139	0.215	0.173	0.246	0.242	0.272	0.269	0.226	-0.115	-0.115	0.122	0.054	0.011	-0.01	0.021	-0.046	-0.012	0.073	0.033	0.049	0.05
16	M16	GCSE item 16, confident about Maths grade (Nuffield phase 3), see value labels		3.386	1.2965																1.681	1.308	1.217	1.154	1.265	-0.552	-0.481	0.215	0.226	0.265	0.266	0.454	0.346	0.533	0.6	0.476	-0.214	-0.228	0.183	0.051	0.016	0.004	0.143	0.001	0.01	0.06	0.023	0.064	-0.02
17	M17	GCSE item 17, good at Maths (Nuffield phase 3), see value labels		3.512	1.2435																	1.546	1.094	1.146	1.171	-0.483	-0.432	0.194	0.215	0.24	0.234	0.449	0.4	0.595	0.57	0.47	-0.182	-0.203	0.167	0.046	0.024	0.012	0.184	0.002	-0.007	0.036	0.011	0.024	-0.045
18	M18	GCSE item 18, live up to Maths teacher (Nuffield phase 3), see value labels		3.537	1.1433																		1.307	0.987	1.095	-0.517	-0.484	0.232	0.245	0.244	0.266	0.416	0.288	0.479	0.516	0.488	-0.211	-0.246	0.167	0.047	0.009	0.012	0.136	-0.018	-0.03	-0.008	0.015	0.044	-0.032
19	M19	GCSE item 19, interested in Maths (Nuffield phase 3), see value labels		3.132	1.3311																			1.772	1.174	-0.389	-0.294	0.217	0.241	0.28	0.291	0.423	0.504	0.489	0.453	0.385	-0.072	-0.089	0.219	0.092	0.076	0.069	0.226	0.053	0.051	0.104	0.034	0.044	-0.012
20	M20	GCSE item 20, master skills in Maths (Nuffield phase 3), see value labels		3.396	1.2009																				1.442	-0.461	-0.415	0.216	0.23	0.25	0.265	0.451	0.335	0.483	0.532	0.455	-0.18	-0.213	0.205	0.094	0.055	0.052	0.193	0.007	-0.02	-0.008	0.03	0.062	-0.032
21	M21	GCSE item 21, revised harder for Maths exams (Nuffield phase 3), see value labels		2.549	1.2829																					1.646	1.218	-0.077	-0.073	-0.102	-0.063	-0.199	-0.08	-0.25	-0.287	-0.221	0.912	0.884	0.031	0.088	0.104	0.137	0.073	0.067	0.146	0.128	0.124	0.086	0.126
22	M22	GCSE item 22, worked harder for Maths coursework (Nuffield phase 3), see value labels		2.261	1.2689																						1.61	-0.072	-0.081	-0.095	-0.084	-0.157	-0.089	-0.221	-0.22	-0.178	0.768	0.842	0.092	0.116	0.138	0.165	0.158	0.133	0.205	0.164	0.072	0.05	0.075
23	S23	GCSE item 23, Science teacher answered questions (Nuffield phase 3), see value labels		3.67	0.9807																							0.962	0.811	0.81	0.736	0.654	0.586	0.554	0.579	0.539	-0.223	-0.218	0.08	0.094	0.044	0.047	0.034	0.092	-0.037	0.057	0.038	0.052	0
24	S24	GCSE item 24, Science teacher made sure (Nuffield phase 3), see value labels		3.719	1.0084																								1.017	0.872	0.75	0.674	0.61	0.575	0.606	0.583	-0.208	-0.194	0.101	0.08	0.053	0.02	0.06	0.034	-0.044	0.053	0.033	0.041	-0.005
25	S25	GCSE item 25, Science teacher was excellent (Nuffield phase 3), see value labels		3.574	1.11																									1.232	0.848	0.729	0.707	0.615	0.647	0.587	-0.238	-0.255	0.123	0.112	0.066	0.055	0.035	0.071	-0.025	0.08	-0.018	0.01	-0.042
26	S26	GCSE item 26, Science teacher encouraged questions (Nuffield phase 3), see value labels		3.619	1.0692																										1.143	0.712	0.65	0.575	0.598	0.568	-0.16	-0.163	0.104	0.125	0.083	0.023	0.067	0.114	-0.009	0.111	0.097	0.11	0.035
27	S27	GCSE item 27, master skills in Science (Nuffield phase 3), see value labels		3.544	1.0899																											1.188	0.878	0.934	0.979	0.88	-0.354	-0.344	0.091	0.067	0.048	0.031	0.09	0.091	-0.051	0.049	0.009	0.053	-0.039
28	S28	GCSE item 28, interested in Science (Nuffield phase 3), see value labels		3.682	1.1884																												1.412	0.917	0.867	0.755	-0.262	-0.261	0.069	0.059	0.042	0.052	0.108	0.16	-0.006	0.125	0.017	-0.005	-0.044
29	S29	GCSE item 29, good at Science (Nuffield phase 3), see value labels		3.663	1.1073																													1.226	1.031	0.897	-0.391	-0.395	0.088	0.051	0.032	0.018	0.134	0.087	-0.077	0.03	-0.011	0.013	-0.091
30	S30	GCSE item 30, confident about Science grade (Nuffield phase 3), see value labels		3.483	1.1495																														1.321	1.042	-0.496	-0.432	0.103	0.072	0.049	0.036	0.159	0.124	-0.079	0.057	-0.028	0.036	-0.068
31	S31	GCSE item 31, live up to Science teacher (Nuffield phase 3), see value labels		3.57	1.0737																															1.153	-0.425	-0.389	0.094	0.067	0.034	0.013	0.12	0.067	-0.07	0.014	-0.003	0.047	-0.069
32	S32	GCSE item 32, revised harder for Science exams (Nuffield phase 3), see value labels		2.606	1.2778																																1.633	1.269	0.042	0.09	0.092	0.121	0.102	0.054	0.154	0.072	0.072	0.023	0.107
33	S33	GCSE item 33, worked harder for Science coursework (Nuffield phase 3), see value labels		2.5	1.2592																																	1.586	0.057	0.086	0.111	0.106	0.089	0.064	0.17	0.097	0.083	0.052	0.081
34	P34	GCSE item 34, plans influenced by father (Nuffield phase 3), see value labels		1.677	1.0506																																		1.104	0.557	0.61	0.4	0.344	0.214	0.202	0.199	0.028	0.042	0.008
35	P35	GCSE item 35, plans influenced by adult role model (Nuffield phase 3), see value labels		1.992	1.1634																																			1.353	0.574	0.436	0.362	0.403	0.259	0.345	0.118	0.095	0.035
36	P36	GCSE item 36, plans influenced by mother (Nuffield phase 3), see value labels		1.723	1.0485																																				1.099	0.499	0.37	0.348	0.241	0.235	0.056	0.09	0.031
37	P37	GCSE item 37, plans influenced by sibling (Nuffield phase 3), see value labels		1.832	1.1195																																					1.253	0.528	0.168	0.149	0.1	0.054	0.06	0.059
38	P38	GCSE item 38, plans influenced by competition with sib (Nuffield phase 3), see value labels		1.727	1.092																																						1.192	0.29	0.161	0.118	0.052	0.115	0.048
39	P39	GCSE item 39, plans influenced by volunteering (Nuffield phase 3), see value labels		1.925	1.1918																																							1.42	0.47	0.801	0.158	0.158	0.046
40	P40	GCSE item 40, plans influenced by part-time job (Nuffield phase 3), see value labels		1.727	1.071																																								1.147	0.754	0.088	0.093	0.054
41	P41	GCSE item 41, plans influenced by work training (Nuffield phase 3), see value labels		2.327	1.352																																									1.828	0.205	0.17	0.146
42	SM42	Social media item 1, feel connected (Nuffield phase 3), see value labels		3.374	0.9913																																										0.983	0.475	0.479
43	SM43	Social media item 2, posts well received (Nuffield phase 3), see value labels		3.34	0.9803																																											0.961	0.643
44	SM44	Social media item 3, wide network (Nuffield phase 3), see value labels		3.511	1.0708																																												1.147
45	SM45	Social media item 4, useful information (Nuffield phase 3), see value labels		3.311	1.1968
46	C46	Confidence item 1, live up to parents (Nuffield phase 3), see value labels		3.745	1.0132
47	C47	Confidence item 2, live up to teachers (Nuffield phase 3), see value labels		3.637	0.9935
48	C48	Confidence item 3, live up to myself (Nuffield phase 3), see value labels		3.688	1.0866
49	C49	Confidence item 4, clear plan (Nuffield phase 3), see value labels		3.552	1.2826
[truncated: 5 more columns]

## Sheet: twin1_1
	item	label	MEAN	SD	1	2	3	4	5	6	7	8	9	10	11	12	13	14	15	16	17	18	19	20	21	22	23	24	25	26	27	28	29	30	31	32	33	34	35	36	37	38	39	40	41	42	43	44	45
1	E1	GCSE item 1, English teacher made sure (Nuffield phase 3), see value labels	3.797	1.0189	1.038	0.9	0.612	0.363	0.442	0.762	0.683	0.481	0.502	-0.223	-0.195	0.127	0.125	0.16	0.124	0.005	0.007	0.069	-0.06	0.018	-0.042	-0.1	0.221	0.237	0.16	0.202	0.118	0.098	0.066	0.068	0.096	-0.077	-0.139	-0.009	0.054	0.01	0.006	-0.06	-0.014	-0.051	0.009	0.073	0.1	0.043	0.092
2	E2	GCSE item 2, English teacher was excellent (Nuffield phase 3), see value labels	3.643	1.1672	0.9	1.362	0.678	0.444	0.511	0.934	0.82	0.597	0.642	-0.232	-0.193	0.137	0.105	0.129	0.144	0.02	0.053	0.073	-0.051	0.028	-0.038	-0.125	0.237	0.268	0.222	0.207	0.153	0.141	0.088	0.082	0.103	-0.042	-0.122	0.019	0.105	-0.012	0.012	-0.041	0.06	-0.068	-0.019	0.033	0.075	0.024	0.074
3	E3	GCSE item 3, live up to English teacher (Nuffield phase 3), see value labels	3.617	1.0542	0.612	0.678	1.111	0.63	0.68	0.581	0.507	0.694	0.576	-0.288	-0.295	0.076	0.109	0.119	0.113	0.09	0.074	0.161	-0.034	0.088	-0.122	-0.191	0.193	0.206	0.187	0.168	0.204	0.163	0.168	0.183	0.212	-0.092	-0.164	-0.007	0.045	0.005	0.031	-0.008	0.005	-0.046	-0.079	0.045	0.119	0.027	0.065
4	E4	GCSE item 4, good at English (Nuffield phase 3), see value labels	3.587	1.0291	0.363	0.444	0.63	1.059	0.777	0.372	0.275	0.751	0.65	-0.341	-0.337	0.023	0.05	0.077	0.048	0.004	0.059	0.043	-0.129	-0.001	-0.033	-0.129	0.131	0.156	0.137	0.115	0.193	0.107	0.223	0.18	0.189	-0.128	-0.165	-0.018	0.017	-0.016	-0.006	-0.042	0.025	-0.066	-0.091	0.04	0.125	0.035	0.028
5	E5	GCSE item 5, master skills in English (Nuffield phase 3), see value labels	3.55	0.991	0.442	0.511	0.68	0.777	0.982	0.484	0.374	0.75	0.655	-0.292	-0.32	0.036	0.044	0.089	0.04	0.014	0.042	0.076	-0.089	0.063	-0.012	-0.118	0.158	0.166	0.156	0.143	0.239	0.122	0.202	0.201	0.196	-0.117	-0.168	0.01	0.032	0.008	0.027	0.004	0.014	-0.046	-0.044	0.049	0.124	0.061	0.038
6	E6	GCSE item 6, English teacher answered questions (Nuffield phase 3), see value labels	3.566	1.071	0.762	0.934	0.581	0.372	0.484	1.147	0.836	0.524	0.533	-0.207	-0.173	0.212	0.164	0.217	0.169	0.04	0.082	0.109	0.004	0.064	-0.073	-0.094	0.257	0.289	0.211	0.204	0.144	0.105	0.08	0.092	0.124	-0.028	-0.104	0.029	0.063	-0.005	0.041	-0.04	0.026	-0.062	0.009	0.089	0.117	0.088	0.092
7	E7	GCSE item 7, English teacher encouraged questions (Nuffield phase 3), see value labels	3.636	1.1042	0.683	0.82	0.507	0.275	0.374	0.836	1.219	0.481	0.448	-0.178	-0.146	0.194	0.16	0.276	0.135	0.076	0.119	0.135	0.068	0.109	-0.069	-0.119	0.22	0.267	0.212	0.286	0.153	0.13	0.069	0.107	0.121	-0.03	-0.121	0.074	0.118	0.056	0.066	0.026	0.035	-0.084	0.041	0.105	0.127	0.082	0.092
8	E8	GCSE item 8, confident about English grade (Nuffield phase 3), see value labels	3.227	1.1027	0.481	0.597	0.694	0.751	0.75	0.524	0.481	1.216	0.702	-0.424	-0.398	0.122	0.126	0.153	0.129	0.207	0.206	0.204	0.007	0.17	-0.13	-0.186	0.193	0.221	0.206	0.155	0.294	0.198	0.291	0.348	0.29	-0.193	-0.243	0.029	0.056	0.025	0.06	0.062	0.073	-0.036	-0.036	0.038	0.138	0.013	0.028
9	E9	GCSE item 9, interested in English (Nuffield phase 3), see value labels	3.136	1.2193	0.502	0.642	0.576	0.65	0.655	0.533	0.448	0.702	1.487	-0.271	-0.233	-0.004	-0.023	0.044	0.007	-0.109	-0.101	-0.057	-0.132	-0.086	0.05	-0.03	0.11	0.151	0.147	0.099	0.139	0.117	0.091	0.065	0.093	-0.103	-0.16	-0.003	0.071	0.032	0.07	0.02	0.058	-0.061	-0.026	0.098	0.154	0.07	0.126
10	E10	GCSE item 10, worked harder for English coursework (Nuffield phase 3), see value labels	2.612	1.2291	-0.223	-0.232	-0.288	-0.341	-0.292	-0.207	-0.178	-0.424	-0.271	1.511	1.145	-0.071	-0.068	-0.026	-0.037	-0.13	-0.166	-0.198	-0.057	-0.147	0.767	0.81	-0.104	-0.102	-0.124	-0.092	-0.191	-0.099	-0.229	-0.249	-0.223	0.751	0.848	0.081	0.062	0.079	0.028	0.077	-0.049	0.142	0.041	-0.023	-0.043	0.051	0.019
11	E11	GCSE item 11, revised harder for English exams (Nuffield phase 3), see value labels	2.651	1.2625	-0.195	-0.193	-0.295	-0.337	-0.32	-0.173	-0.146	-0.398	-0.233	1.145	1.594	-0.058	-0.085	-0.033	-0.043	-0.098	-0.097	-0.166	0.011	-0.091	0.838	0.802	-0.151	-0.134	-0.179	-0.17	-0.239	-0.146	-0.255	-0.288	-0.254	0.869	0.857	0.118	0.072	0.079	0.048	0.07	-0.01	0.16	0.087	-0.009	-0.052	0.018	0.063
12	M12	GCSE item 12, Maths teacher answered questions (Nuffield phase 3), see value labels	3.735	1.0928	0.127	0.137	0.076	0.023	0.036	0.212	0.194	0.122	-0.004	-0.071	-0.058	1.194	0.955	0.873	1.033	0.75	0.588	0.643	0.714	0.666	-0.276	-0.257	0.234	0.218	0.225	0.23	0.237	0.203	0.245	0.25	0.215	-0.112	-0.131	0.109	0.103	0.01	-0.016	0.039	-0.051	-0.043	0.059	0.052	0.063	0.046	-0.035
13	M13	GCSE item 13, Maths teacher made sure (Nuffield phase 3), see value labels	3.826	1.0912	0.125	0.105	0.109	0.05	0.044	0.164	0.16	0.126	-0.023	-0.068	-0.085	0.955	1.191	0.952	1.033	0.818	0.647	0.669	0.742	0.706	-0.308	-0.301	0.193	0.177	0.184	0.204	0.235	0.191	0.246	0.245	0.219	-0.088	-0.075	0.095	0.045	0.003	-0.026	0.013	-0.031	-0.018	0.092	0.042	0.075	0.056	-0.034
14	M14	GCSE item 14, Maths teacher encouraged questions (Nuffield phase 3), see value labels	3.647	1.1328	0.16	0.129	0.119	0.077	0.089	0.217	0.276	0.153	0.044	-0.026	-0.033	0.873	0.952	1.283	0.991	0.7	0.517	0.58	0.656	0.602	-0.218	-0.223	0.134	0.123	0.126	0.222	0.17	0.11	0.166	0.146	0.136	0.003	-0.009	0.102	0.083	0.04	-0.031	-0.013	0.008	-0.001	0.087	0.117	0.088	0.084	0.005
15	M15	GCSE item 15, Maths teacher was excellent (Nuffield phase 3), see value labels	3.708	1.2309	0.124	0.144	0.113	0.048	0.04	0.169	0.135	0.129	0.007	-0.037	-0.043	1.033	1.033	0.991	1.515	0.868	0.645	0.676	0.789	0.731	-0.278	-0.299	0.153	0.139	0.215	0.173	0.246	0.242	0.272	0.269	0.226	-0.115	-0.115	0.122	0.054	0.011	-0.01	0.021	-0.046	-0.012	0.073	0.033	0.049	0.05	-0.028
16	M16	GCSE item 16, confident about Maths grade (Nuffield phase 3), see value labels	3.386	1.2965	0.005	0.02	0.09	0.004	0.014	0.04	0.076	0.207	-0.109	-0.13	-0.098	0.75	0.818	0.7	0.868	1.681	1.308	1.217	1.154	1.265	-0.552	-0.481	0.215	0.226	0.265	0.266	0.454	0.346	0.533	0.6	0.476	-0.214	-0.228	0.183	0.051	0.016	0.004	0.143	0.001	0.01	0.06	0.023	0.064	-0.02	-0.016
17	M17	GCSE item 17, good at Maths (Nuffield phase 3), see value labels	3.512	1.2435	0.007	0.053	0.074	0.059	0.042	0.082	0.119	0.206	-0.101	-0.166	-0.097	0.588	0.647	0.517	0.645	1.308	1.546	1.094	1.146	1.171	-0.483	-0.432	0.194	0.215	0.24	0.234	0.449	0.4	0.595	0.57	0.47	-0.182	-0.203	0.167	0.046	0.024	0.012	0.184	0.002	-0.007	0.036	0.011	0.024	-0.045	-0.03
18	M18	GCSE item 18, live up to Maths teacher (Nuffield phase 3), see value labels	3.537	1.1433	0.069	0.073	0.161	0.043	0.076	0.109	0.135	0.204	-0.057	-0.198	-0.166	0.643	0.669	0.58	0.676	1.217	1.094	1.307	0.987	1.095	-0.517	-0.484	0.232	0.245	0.244	0.266	0.416	0.288	0.479	0.516	0.488	-0.211	-0.246	0.167	0.047	0.009	0.012	0.136	-0.018	-0.03	-0.008	0.015	0.044	-0.032	-0.01
19	M19	GCSE item 19, interested in Maths (Nuffield phase 3), see value labels	3.132	1.3311	-0.06	-0.051	-0.034	-0.129	-0.089	0.004	0.068	0.007	-0.132	-0.057	0.011	0.714	0.742	0.656	0.789	1.154	1.146	0.987	1.772	1.174	-0.389	-0.294	0.217	0.241	0.28	0.291	0.423	0.504	0.489	0.453	0.385	-0.072	-0.089	0.219	0.092	0.076	0.069	0.226	0.053	0.051	0.104	0.034	0.044	-0.012	-0.036
20	M20	GCSE item 20, master skills in Maths (Nuffield phase 3), see value labels	3.396	1.2009	0.018	0.028	0.088	-0.001	0.063	0.064	0.109	0.17	-0.086	-0.147	-0.091	0.666	0.706	0.602	0.731	1.265	1.171	1.095	1.174	1.442	-0.461	-0.415	0.216	0.23	0.25	0.265	0.451	0.335	0.483	0.532	0.455	-0.18	-0.213	0.205	0.094	0.055	0.052	0.193	0.007	-0.02	-0.008	0.03	0.062	-0.032	-0.017
21	M21	GCSE item 21, revised harder for Maths exams (Nuffield phase 3), see value labels	2.549	1.2829	-0.042	-0.038	-0.122	-0.033	-0.012	-0.073	-0.069	-0.13	0.05	0.767	0.838	-0.276	-0.308	-0.218	-0.278	-0.552	-0.483	-0.517	-0.389	-0.461	1.646	1.218	-0.077	-0.073	-0.102	-0.063	-0.199	-0.08	-0.25	-0.287	-0.221	0.912	0.884	0.031	0.088	0.104	0.137	0.073	0.067	0.146	0.128	0.124	0.086	0.126	0.194
22	M22	GCSE item 22, worked harder for Maths coursework (Nuffield phase 3), see value labels	2.261	1.2689	-0.1	-0.125	-0.191	-0.129	-0.118	-0.094	-0.119	-0.186	-0.03	0.81	0.802	-0.257	-0.301	-0.223	-0.299	-0.481	-0.432	-0.484	-0.294	-0.415	1.218	1.61	-0.072	-0.081	-0.095	-0.084	-0.157	-0.089	-0.221	-0.22	-0.178	0.768	0.842	0.092	0.116	0.138	0.165	0.158	0.133	0.205	0.164	0.072	0.05	0.075	0.142
23	S23	GCSE item 23, Science teacher answered questions (Nuffield phase 3), see value labels	3.67	0.9807	0.221	0.237	0.193	0.131	0.158	0.257	0.22	0.193	0.11	-0.104	-0.151	0.234	0.193	0.134	0.153	0.215	0.194	0.232	0.217	0.216	-0.077	-0.072	0.962	0.811	0.81	0.736	0.654	0.586	0.554	0.579	0.539	-0.223	-0.218	0.08	0.094	0.044	0.047	0.034	0.092	-0.037	0.057	0.038	0.052	0	-0.011
24	S24	GCSE item 24, Science teacher made sure (Nuffield phase 3), see value labels	3.719	1.0084	0.237	0.268	0.206	0.156	0.166	0.289	0.267	0.221	0.151	-0.102	-0.134	0.218	0.177	0.123	0.139	0.226	0.215	0.245	0.241	0.23	-0.073	-0.081	0.811	1.017	0.872	0.75	0.674	0.61	0.575	0.606	0.583	-0.208	-0.194	0.101	0.08	0.053	0.02	0.06	0.034	-0.044	0.053	0.033	0.041	-0.005	-0.005
25	S25	GCSE item 25, Science teacher was excellent (Nuffield phase 3), see value labels	3.574	1.11	0.16	0.222	0.187	0.137	0.156	0.211	0.212	0.206	0.147	-0.124	-0.179	0.225	0.184	0.126	0.215	0.265	0.24	0.244	0.28	0.25	-0.102	-0.095	0.81	0.872	1.232	0.848	0.729	0.707	0.615	0.647	0.587	-0.238	-0.255	0.123	0.112	0.066	0.055	0.035	0.071	-0.025	0.08	-0.018	0.01	-0.042	-0.02
26	S26	GCSE item 26, Science teacher encouraged questions (Nuffield phase 3), see value labels	3.619	1.0692	0.202	0.207	0.168	0.115	0.143	0.204	0.286	0.155	0.099	-0.092	-0.17	0.23	0.204	0.222	0.173	0.266	0.234	0.266	0.291	0.265	-0.063	-0.084	0.736	0.75	0.848	1.143	0.712	0.65	0.575	0.598	0.568	-0.16	-0.163	0.104	0.125	0.083	0.023	0.067	0.114	-0.009	0.111	0.097	0.11	0.035	0.03
27	S27	GCSE item 27, master skills in Science (Nuffield phase 3), see value labels	3.544	1.0899	0.118	0.153	0.204	0.193	0.239	0.144	0.153	0.294	0.139	-0.191	-0.239	0.237	0.235	0.17	0.246	0.454	0.449	0.416	0.423	0.451	-0.199	-0.157	0.654	0.674	0.729	0.712	1.188	0.878	0.934	0.979	0.88	-0.354	-0.344	0.091	0.067	0.048	0.031	0.09	0.091	-0.051	0.049	0.009	0.053	-0.039	-0.047
28	S28	GCSE item 28, interested in Science (Nuffield phase 3), see value labels	3.682	1.1884	0.098	0.141	0.163	0.107	0.122	0.105	0.13	0.198	0.117	-0.099	-0.146	0.203	0.191	0.11	0.242	0.346	0.4	0.288	0.504	0.335	-0.08	-0.089	0.586	0.61	0.707	0.65	0.878	1.412	0.917	0.867	0.755	-0.262	-0.261	0.069	0.059	0.042	0.052	0.108	0.16	-0.006	0.125	0.017	-0.005	-0.044	0.001
29	S29	GCSE item 29, good at Science (Nuffield phase 3), see value labels	3.663	1.1073	0.066	0.088	0.168	0.223	0.202	0.08	0.069	0.291	0.091	-0.229	-0.255	0.245	0.246	0.166	0.272	0.533	0.595	0.479	0.489	0.483	-0.25	-0.221	0.554	0.575	0.615	0.575	0.934	0.917	1.226	1.031	0.897	-0.391	-0.395	0.088	0.051	0.032	0.018	0.134	0.087	-0.077	0.03	-0.011	0.013	-0.091	-0.024
30	S30	GCSE item 30, confident about Science grade (Nuffield phase 3), see value labels	3.483	1.1495	0.068	0.082	0.183	0.18	0.201	0.092	0.107	0.348	0.065	-0.249	-0.288	0.25	0.245	0.146	0.269	0.6	0.57	0.516	0.453	0.532	-0.287	-0.22	0.579	0.606	0.647	0.598	0.979	0.867	1.031	1.321	1.042	-0.496	-0.432	0.103	0.072	0.049	0.036	0.159	0.124	-0.079	0.057	-0.028	0.036	-0.068	-0.03
31	S31	GCSE item 31, live up to Science teacher (Nuffield phase 3), see value labels	3.57	1.0737	0.096	0.103	0.212	0.189	0.196	0.124	0.121	0.29	0.093	-0.223	-0.254	0.215	0.219	0.136	0.226	0.476	0.47	0.488	0.385	0.455	-0.221	-0.178	0.539	0.583	0.587	0.568	0.88	0.755	0.897	1.042	1.153	-0.425	-0.389	0.094	0.067	0.034	0.013	0.12	0.067	-0.07	0.014	-0.003	0.047	-0.069	-0.015
32	S32	GCSE item 32, revised harder for Science exams (Nuffield phase 3), see value labels	2.606	1.2778	-0.077	-0.042	-0.092	-0.128	-0.117	-0.028	-0.03	-0.193	-0.103	0.751	0.869	-0.112	-0.088	0.003	-0.115	-0.214	-0.182	-0.211	-0.072	-0.18	0.912	0.768	-0.223	-0.208	-0.238	-0.16	-0.354	-0.262	-0.391	-0.496	-0.425	1.633	1.269	0.042	0.09	0.092	0.121	0.102	0.054	0.154	0.072	0.072	0.023	0.107	0.105
33	S33	GCSE item 33, worked harder for Science coursework (Nuffield phase 3), see value labels	2.5	1.2592	-0.139	-0.122	-0.164	-0.165	-0.168	-0.104	-0.121	-0.243	-0.16	0.848	0.857	-0.131	-0.075	-0.009	-0.115	-0.228	-0.203	-0.246	-0.089	-0.213	0.884	0.842	-0.218	-0.194	-0.255	-0.163	-0.344	-0.261	-0.395	-0.432	-0.389	1.269	1.586	0.057	0.086	0.111	0.106	0.089	0.064	0.17	0.097	0.083	0.052	0.081	0.125
34	P34	GCSE item 34, plans influenced by father (Nuffield phase 3), see value labels	1.677	1.0506	-0.009	0.019	-0.007	-0.018	0.01	0.029	0.074	0.029	-0.003	0.081	0.118	0.109	0.095	0.102	0.122	0.183	0.167	0.167	0.219	0.205	0.031	0.092	0.08	0.101	0.123	0.104	0.091	0.069	0.088	0.103	0.094	0.042	0.057	1.104	0.557	0.61	0.4	0.344	0.214	0.202	0.199	0.028	0.042	0.008	-0.011
35	P35	GCSE item 35, plans influenced by adult role model (Nuffield phase 3), see value labels	1.992	1.1634	0.054	0.105	0.045	0.017	0.032	0.063	0.118	0.056	0.071	0.062	0.072	0.103	0.045	0.083	0.054	0.051	0.046	0.047	0.092	0.094	0.088	0.116	0.094	0.08	0.112	0.125	0.067	0.059	0.051	0.072	0.067	0.09	0.086	0.557	1.353	0.574	0.436	0.362	0.403	0.259	0.345	0.118	0.095	0.035	0.054
36	P36	GCSE item 36, plans influenced by mother (Nuffield phase 3), see value labels	1.723	1.0485	0.01	-0.012	0.005	-0.016	0.008	-0.005	0.056	0.025	0.032	0.079	0.079	0.01	0.003	0.04	0.011	0.016	0.024	0.009	0.076	0.055	0.104	0.138	0.044	0.053	0.066	0.083	0.048	0.042	0.032	0.049	0.034	0.092	0.111	0.61	0.574	1.099	0.499	0.37	0.348	0.241	0.235	0.056	0.09	0.031	0.035
37	P37	GCSE item 37, plans influenced by sibling (Nuffield phase 3), see value labels	1.832	1.1195	0.006	0.012	0.031	-0.006	0.027	0.041	0.066	0.06	0.07	0.028	0.048	-0.016	-0.026	-0.031	-0.01	0.004	0.012	0.012	0.069	0.052	0.137	0.165	0.047	0.02	0.055	0.023	0.031	0.052	0.018	0.036	0.013	0.121	0.106	0.4	0.436	0.499	1.253	0.528	0.168	0.149	0.1	0.054	0.06	0.059	0.127
38	P38	GCSE item 38, plans influenced by competition with sib (Nuffield phase 3), see value labels	1.727	1.092	-0.06	-0.041	-0.008	-0.042	0.004	-0.04	0.026	0.062	0.02	0.077	0.07	0.039	0.013	-0.013	0.021	0.143	0.184	0.136	0.226	0.193	0.073	0.158	0.034	0.06	0.035	0.067	0.09	0.108	0.134	0.159	0.12	0.102	0.089	0.344	0.362	0.37	0.528	1.192	0.29	0.161	0.118	0.052	0.115	0.048	0.068
39	P39	GCSE item 39, plans influenced by volunteering (Nuffield phase 3), see value labels	1.925	1.1918	-0.014	0.06	0.005	0.025	0.014	0.026	0.035	0.073	0.058	-0.049	-0.01	-0.051	-0.031	0.008	-0.046	0.001	0.002	-0.018	0.053	0.007	0.067	0.133	0.092	0.034	0.071	0.114	0.091	0.16	0.087	0.124	0.067	0.054	0.064	0.214	0.403	0.348	0.168	0.29	1.42	0.47	0.801	0.158	0.158	0.046	0.073
40	P40	GCSE item 40, plans influenced by part-time job (Nuffield phase 3), see value labels	1.727	1.071	-0.051	-0.068	-0.046	-0.066	-0.046	-0.062	-0.084	-0.036	-0.061	0.142	0.16	-0.043	-0.018	-0.001	-0.012	0.01	-0.007	-0.03	0.051	-0.02	0.146	0.205	-0.037	-0.044	-0.025	-0.009	-0.051	-0.006	-0.077	-0.079	-0.07	0.154	0.17	0.202	0.259	0.241	0.149	0.161	0.47	1.147	0.754	0.088	0.093	0.054	0.063
41	P41	GCSE item 41, plans influenced by work training (Nuffield phase 3), see value labels	2.327	1.352	0.009	-0.019	-0.079	-0.091	-0.044	0.009	0.041	-0.036	-0.026	0.041	0.087	0.059	0.092	0.087	0.073	0.06	0.036	-0.008	0.104	-0.008	0.128	0.164	0.057	0.053	0.08	0.111	0.049	0.125	0.03	0.057	0.014	0.072	0.097	0.199	0.345	0.235	0.1	0.118	0.801	0.754	1.828	0.205	0.17	0.146	0.084
42	SM42	Social media item 1, feel connected (Nuffield phase 3), see value labels	3.374	0.9913	0.073	0.033	0.045	0.04	0.049	0.089	0.105	0.038	0.098	-0.023	-0.009	0.052	0.042	0.117	0.033	0.023	0.011	0.015	0.034	0.03	0.124	0.072	0.038	0.033	-0.018	0.097	0.009	0.017	-0.011	-0.028	-0.003	0.072	0.083	0.028	0.118	0.056	0.054	0.052	0.158	0.088	0.205	0.983	0.475	0.479	0.553
43	SM43	Social media item 2, posts well received (Nuffield phase 3), see value labels	3.34	0.9803	0.1	0.075	0.119	0.125	0.124	0.117	0.127	0.138	0.154	-0.043	-0.052	0.063	0.075	0.088	0.049	0.064	0.024	0.044	0.044	0.062	0.086	0.05	0.052	0.041	0.01	0.11	0.053	-0.005	0.013	0.036	0.047	0.023	0.052	0.042	0.095	0.09	0.06	0.115	0.158	0.093	0.17	0.475	0.961	0.643	0.474
44	SM44	Social media item 3, wide network (Nuffield phase 3), see value labels	3.511	1.0708	0.043	0.024	0.027	0.035	0.061	0.088	0.082	0.013	0.07	0.051	0.018	0.046	0.056	0.084	0.05	-0.02	-0.045	-0.032	-0.012	-0.032	0.126	0.075	0	-0.005	-0.042	0.035	-0.039	-0.044	-0.091	-0.068	-0.069	0.107	0.081	0.008	0.035	0.031	0.059	0.048	0.046	0.054	0.146	0.479	0.643	1.147	0.575
45	SM45	Social media item 4, useful information (Nuffield phase 3), see value labels	3.311	1.1968	0.092	0.074	0.065	0.028	0.038	0.092	0.092	0.028	0.126	0.019	0.063	-0.035	-0.034	0.005	-0.028	-0.016	-0.03	-0.01	-0.036	-0.017	0.194	0.142	-0.011	-0.005	-0.02	0.03	-0.047	0.001	-0.024	-0.03	-0.015	0.105	0.125	-0.011	0.054	0.035	0.127	0.068	0.073	0.063	0.084	0.553	0.474	0.575	1.432
46	C46	Confidence item 1, live up to parents (Nuffield phase 3), see value labels	3.745	1.0132	0.12	0.082	0.194	0.093	0.141	0.117	0.117	0.198	0.091	-0.141	-0.111	0.083	0.141	0.133	0.063	0.217	0.15	0.238	0.12	0.199	-0.045	-0.082	0.115	0.129	0.095	0.126	0.167	0.051	0.117	0.184	0.202	-0.14	-0.091	0.03	0.052	0.063	0.05	-0.001	0.055	0.052	0.126	0.096	0.157	0.106	0.079
47	C47	Confidence item 2, live up to teachers (Nuffield phase 3), see value labels	3.637	0.9935	0.199	0.172	0.297	0.176	0.222	0.201	0.185	0.301	0.14	-0.221	-0.221	0.133	0.171	0.172	0.116	0.277	0.183	0.288	0.158	0.261	-0.122	-0.132	0.167	0.165	0.126	0.208	0.249	0.097	0.21	0.28	0.296	-0.175	-0.16	0.019	0.116	0.059	0.057	0.067	0.088	0.001	0.109	0.119	0.179	0.118	0.092
48	C48	Confidence item 3, live up to myself (Nuffield phase 3), see value labels	3.688	1.0866	0.131	0.064	0.164	0.028	0.095	0.125	0.119	0.183	0.076	-0.084	-0.061	0.029	0.086	0.105	0.001	0.116	0.06	0.106	0.023	0.112	-0.008	0.007	0.075	0.08	0.05	0.119	0.11	0.003	0.04	0.099	0.106	-0.048	-0.039	-0.02	0.018	0.063	0.004	-0.055	0.022	0.01	0.092	0.117	0.17	0.2	0.091
49	C49	Confidence item 4, clear plan (Nuffield phase 3), see value labels	3.552	1.2826	0.121	0.06	0.14	0.088	0.112	0.092	0.088	0.127	0.062	-0.124	-0.133	0.077	0.157	0.2	0.045	0.089	0.05	0.072	0.118	0.093	-0.041	-0.022	0.19	0.209	0.161	0.247	0.218	0.185	0.19	0.169	0.186	-0.09	-0.037	0.03	0.132	0.117	0.009	-0.03	0.171	0.056	0.289	0.102	0.22	0.203	0.061
[truncated: 4 more columns]

## Sheet: twin2
	Item	Mean	SD	1	2	3	4	5	6	7	8	9	10	11	12	13	14	15	16	17	18	19	20	21	22	23	24	25	26	27	28	29	30	31	32	33	34	35	36	37	38	39	40	41	42	43	44	45	46
1	E1	3.80476	1.00596	1.01196	0.915014	0.562189	0.369672	0.461002	0.756856	0.663403	0.469551	0.516927	-0.195343	-0.179044	0.147695	0.165308	0.123987	0.0866643	0.0122577	0.00196823	0.0442097	-0.0313518	0.0214273	-0.0762586	-0.0588804	0.165341	0.173313	0.116486	0.135852	0.117686	0.00957684	-0.0315186	0.00162263	0.0718676	-0.0517826	-0.0263314	0.0171377	0.0705087	-0.0255343	0.0117906	-0.0793214	0.0313212	-0.0611046	-0.0405271	0.100234	0.110812	0.0959651	0.0611477	0.0880824
2	E2	3.63906	1.14539		1.31192	0.643318	0.407147	0.513201	0.890932	0.759645	0.568792	0.654452	-0.180489	-0.159503	0.102137	0.115263	0.062791	0.0716012	0.022354	0.0265104	0.0599726	-0.0313752	-0.00194473	-0.0539741	-0.0635028	0.129326	0.160797	0.131705	0.113383	0.0992734	0.0190976	0.00410129	0.0270692	0.0746129	-0.0601942	-0.0346194	0.0243993	0.103252	-0.0246208	-0.0227597	-0.0585142	0.0916815	-0.0486455	-0.00352238	0.139521	0.133324	0.135821	0.116127	0.107627
3	E3	3.64247	1.02305			1.04664	0.639898	0.699487	0.555391	0.474614	0.743356	0.6153	-0.341436	-0.257954	0.185116	0.200279	0.126367	0.128354	0.135143	0.10644	0.187761	0.0476188	0.0972326	-0.0982567	-0.146813	0.150119	0.143002	0.11192	0.15651	0.197196	0.104626	0.147679	0.169799	0.272055	-0.107697	-0.161282	-0.00121551	0.061756	-0.0592988	0.0232391	-0.0100423	0.0461772	-0.0762091	-0.052714	0.0771405	0.175544	0.108908	0.0672939	0.218219
4	E4	3.60297	1.04261				1.08704	0.783479	0.372106	0.278744	0.805538	0.681288	-0.432263	-0.378184	0.0917282	0.100302	0.0746172	0.0596733	0.0328907	0.0905156	0.0847951	-0.0839834	-0.00286284	-0.0956187	-0.161588	0.102874	0.0959035	0.0270182	0.100761	0.158606	0.0489953	0.183742	0.1738	0.225769	-0.128416	-0.173615	-0.0667416	0.0191107	-0.0502784	0.0393639	-0.00490623	-0.00682622	-0.100487	-0.0725115	0.0955737	0.196032	0.113684	0.147943	0.146741
5	E5	3.59753	1.00485					1.00973	0.490066	0.376542	0.791975	0.668462	-0.322436	-0.27876	0.109818	0.15467	0.0992669	0.0676124	0.0545716	0.100837	0.129277	-0.0439143	0.0517146	-0.108126	-0.174396	0.097587	0.105741	0.0739861	0.115123	0.190338	0.0794175	0.175227	0.145895	0.227589	-0.0989981	-0.139196	-0.0155828	0.0398237	-0.0433548	0.045555	-0.0118072	0.0764014	-0.0518187	-0.00592924	0.0937153	0.188941	0.140891	0.142143	0.19708
6	E6	3.61021	1.05899						1.12145	0.774324	0.542593	0.547883	-0.211505	-0.17624	0.187921	0.157494	0.147712	0.11674	0.0801769	0.0664311	0.111883	-0.016486	0.0885774	-0.0684991	-0.0687171	0.207741	0.192813	0.169574	0.15281	0.136366	0.0280129	0.012604	0.0805109	0.131604	-0.086421	-0.0483926	0.0292182	0.0914522	-0.0223267	0.0451467	-0.0770645	0.0303002	-0.0344462	-0.0102591	0.147762	0.121386	0.115926	0.0887734	0.118244
7	E7	3.70162	1.10379							1.21836	0.469018	0.485708	-0.135385	-0.11067	0.226462	0.218619	0.316871	0.160362	0.110883	0.0852553	0.140489	0.0212576	0.104484	-0.081035	-0.0370563	0.226891	0.218738	0.195633	0.281204	0.180346	0.115228	0.0457068	0.115521	0.152768	-0.0794692	-0.0274403	-0.0137571	0.129159	-0.0657626	-0.0383726	-0.078157	0.0878563	-0.0276003	0.0261684	0.125711	0.152153	0.14755	0.075727	0.130802
8	E8	3.24202	1.12093								1.25649	0.742227	-0.366265	-0.324401	0.162514	0.169078	0.123691	0.128641	0.213982	0.133793	0.19284	0.0202044	0.0965793	-0.124617	-0.127819	0.0985604	0.10643	0.0558291	0.112633	0.181123	0.0443091	0.16656	0.242971	0.263018	-0.101447	-0.137468	-0.0478325	0.0110402	-0.0665144	0.0340752	-0.00071763	0.052423	-0.0402164	0.00617346	0.122015	0.252329	0.1519	0.126772	0.267071
9	E9	3.14608	1.23919									1.53559	-0.254482	-0.272291	0.0399784	0.0515158	0.0698433	-0.00140539	-0.181488	-0.109776	-0.0530143	-0.0870061	-0.130843	-0.017996	-0.0354958	0.0593663	0.0969232	0.0463322	0.0800514	0.0544116	0.0263502	-0.0223609	-0.00396068	0.0810612	-0.0754434	-0.0946758	-0.0106837	0.0965001	0.023078	0.109234	-0.00847123	0.144384	0.0570465	0.0627974	0.106784	0.164234	0.188539	0.171379	0.0981298
10	E10	2.5616	1.22367										1.49738	1.13196	-0.143521	-0.154961	-0.11326	-0.13958	-0.191887	-0.161372	-0.168459	-0.0542401	-0.128497	0.790088	0.720846	-0.0891973	-0.0873384	-0.0106724	-0.0580793	-0.122453	-0.0622208	-0.127016	-0.148263	-0.196153	0.69754	0.757238	0.132437	0.111431	0.158811	0.146243	0.136251	0.0928777	0.151754	0.126029	0.000843487	-0.0927856	0.0382477	0.0390854	-0.137612
11	E11	2.63871	1.21228											1.46961	-0.125677	-0.139929	-0.11717	-0.159871	-0.174875	-0.154322	-0.133986	-0.0361597	-0.112724	0.787633	0.734435	-0.0905778	-0.0775302	-0.0240287	-0.0971538	-0.158573	-0.0634976	-0.128332	-0.142741	-0.201101	0.727176	0.732163	0.0881036	0.093208	0.122373	0.0779319	0.0725823	0.0477272	0.0562528	0.0628235	0.00875253	-0.0446269	0.0508381	0.00773228	-0.0913864
12	M12	3.76865	1.09889												1.20756	0.942046	0.891489	1.0176	0.703091	0.554665	0.645681	0.720079	0.654257	-0.348881	-0.313204	0.195358	0.169561	0.178943	0.223594	0.237434	0.205893	0.192096	0.256972	0.278366	-0.101852	-0.118928	0.0332714	0.104191	0.0174455	0.0526016	0.0105332	0.0442838	0.106514	0.13152	0.0577962	0.0270369	-0.0548196	-0.016513	0.107467
13	M13	3.85322	1.04719													1.0966	0.853778	0.9523	0.728097	0.532965	0.638381	0.671585	0.645622	-0.335405	-0.276398	0.210333	0.21335	0.202532	0.212247	0.233166	0.191764	0.182753	0.243442	0.267174	-0.0910441	-0.109135	0.028826	0.0991197	0.02802	0.0595936	-0.00341436	0.0253605	0.0671615	0.105265	0.054392	0.0136909	-0.0431438	-0.0216289	0.125788
14	M14	3.66472	1.12439														1.26426	0.949034	0.593001	0.437604	0.571004	0.62506	0.557998	-0.295163	-0.206404	0.193299	0.176441	0.161233	0.279985	0.166061	0.167904	0.134173	0.184154	0.223568	-0.0795408	-0.115514	0.0296448	0.127264	0.0530453	0.0437469	-0.0310803	0.0691417	0.149292	0.147913	0.061349	0.0478001	0.00620259	0.0392064	0.0666948
15	M15	3.7175	1.18295															1.39937	0.774092	0.578047	0.685865	0.802667	0.687637	-0.350654	-0.325163	0.173598	0.152245	0.177259	0.2064	0.207882	0.174187	0.154967	0.214807	0.255567	-0.13119	-0.159642	0.0324071	0.0896167	0.0250792	0.0448927	0.0219907	0.0609673	0.0935407	0.116028	0.0592446	-0.00132264	-0.0632872	0.00864315	0.0837728
16	M16	3.39292	1.28497																1.65115	1.24611	1.18392	1.09961	1.24057	-0.601908	-0.520364	0.208601	0.196835	0.198106	0.234467	0.394033	0.270705	0.425162	0.546756	0.489563	-0.196547	-0.224523	0.0873905	0.0410522	0.0284634	-0.0386705	0.0304555	-0.0250883	0.0677472	0.0883625	0.0461125	0.0489806	-0.0946365	-0.0500089	0.217726
17	M17	3.50773	1.23176																	1.51724	1.07789	1.09464	1.16245	-0.523234	-0.436247	0.175261	0.166384	0.18241	0.198667	0.377807	0.326958	0.514781	0.540258	0.464521	-0.200612	-0.213108	0.0883666	0.0537512	0.0606378	-0.033114	0.0889241	0.00404132	0.0631189	0.108238	0.0113305	0.0174181	-0.0939675	-0.048628	0.130896
18	M18	3.53017	1.15941																		1.34424	1.02766	1.06855	-0.506844	-0.455494	0.226224	0.217799	0.203887	0.265756	0.377021	0.340795	0.405219	0.491661	0.519445	-0.190163	-0.235232	0.0775652	0.0475905	0.00804564	-0.000866906	0.0254255	-0.00493726	0.0529285	0.108126	0.0241622	0.0323945	-0.0629122	-0.0265244	0.208197
19	M19	3.13144	1.29708																			1.68241	1.14301	-0.453019	-0.28791	0.173749	0.149975	0.157168	0.186346	0.33203	0.367495	0.385117	0.432815	0.382996	-0.115765	-0.0999068	0.139887	0.0969282	0.119757	0.0773899	0.119451	0.0442621	0.0912808	0.181865	-0.00708083	-0.0372689	-0.103353	-0.119354	0.102319
20	M20	3.3867	1.20831																				1.46002	-0.530404	-0.435736	0.193137	0.17975	0.185701	0.210814	0.406677	0.310205	0.426274	0.504412	0.464304	-0.227089	-0.23318	0.105035	0.0759184	0.0998089	0.02319	0.0697067	0.0114522	0.101819	0.1104	-0.00936178	-0.0120492	-0.111895	-0.105479	0.150284
21	M21	2.55369	1.29421																					1.67499	1.24459	-0.103895	-0.101156	-0.0797692	-0.10273	-0.17183	-0.0955788	-0.201828	-0.24806	-0.26666	0.931588	0.917213	0.0209824	0.0560483	0.0967741	0.0729384	0.0216408	0.0440189	0.0478715	0.0104528	0.0472808	-0.0361518	0.126856	0.0889044	-0.140225
22	M22	2.24335	1.25203																						1.56759	-0.051948	-0.04832	-0.0352801	-0.0578295	-0.156109	-0.0872943	-0.222993	-0.20847	-0.268924	0.773378	0.845357	0.0615526	0.080517	0.167839	0.139347	0.0766494	0.0738057	0.122259	0.0752641	0.0567569	-0.0282427	0.119173	0.0413484	-0.0817175
23	S23	3.71281	0.969898																							0.940702	0.811441	0.820189	0.734633	0.62825	0.625212	0.482465	0.534966	0.509967	-0.193704	-0.155952	0.0186355	0.081596	0.035389	0.0479353	0.00948073	0.0202466	0.0080971	0.0770054	0.109108	0.0863111	0.0171325	0.0106131	0.0972083
24	S24	3.72643	1.02278																								1.04608	0.902843	0.782219	0.704922	0.700018	0.558368	0.60123	0.570679	-0.227131	-0.198898	0.00635024	0.0753888	0.0274477	0.0376669	0.007859	0.0329965	-0.00887255	0.0617254	0.0991144	0.0564171	0.00878573	-0.025584	0.111974
25	S25	3.64093	1.0973																									1.20407	0.846691	0.751541	0.760019	0.592275	0.616549	0.556468	-0.241266	-0.192009	0.00456488	0.104714	0.0321512	0.0344634	0.00457132	0.0439738	-0.00239491	0.101795	0.100628	0.0301247	-0.00933087	-0.0121893	0.0926255
26	S26	3.64603	1.04738																										1.09701	0.680436	0.67257	0.548166	0.571301	0.539966	-0.162896	-0.144211	0.035096	0.0665658	0.0397385	0.0260321	-0.00479183	0.0655875	0.0426756	0.127309	0.0862366	0.0708168	-0.00233986	0.00614913	0.0761496
27	S27	3.57203	1.09827																											1.2062	0.989601	0.896022	0.949269	0.836028	-0.390797	-0.310543	-0.00894372	0.0612734	0.0244129	0.0199045	0.0371097	0.102424	-0.0102414	0.0832896	0.0192336	0.0423974	-0.0307815	-0.0637482	0.155105
28	S28	3.69398	1.18716																												1.40935	0.946067	0.916182	0.78779	-0.339015	-0.251185	0.00968176	0.0668506	-0.0106052	0.0243465	0.0173984	0.1386	-0.0323075	0.110687	0.00234737	-0.00579561	-0.0265504	-0.0670469	0.111603
29	S29	3.66192	1.10521																													1.22148	1.02094	0.856558	-0.416935	-0.334329	0.0248553	0.0368932	-0.00200832	-0.043632	0.0333923	0.0794801	-0.0490436	0.0253963	-0.00742966	0.00440403	-0.0920045	-0.0665082	0.121841
30	S30	3.4607	1.14589																														1.31306	0.988394	-0.471085	-0.358955	0.0102353	0.0278651	-0.00508675	0.00714635	0.0538759	0.0986749	0.0296862	0.0503422	0.0164929	0.0363336	-0.0623844	-0.0787255	0.209034
31	S31	3.55337	1.07209																															1.14937	-0.464715	-0.395013	-0.00860638	0.000908523	-0.0293606	-0.00226835	0.00781101	0.0684026	-0.00885968	0.0290231	0.0074482	0.0447067	-0.0639872	-0.0812544	0.243496
32	S32	2.60289	1.25618																																1.57798	1.21444	0.131179	0.090492	0.0897808	0.0844811	0.0712042	0.0106999	0.0374489	0.0139462	0.0589803	-0.0208346	0.11522	0.0956618	-0.0929323
33	S33	2.51204	1.26528																																	1.60094	0.11549	0.089846	0.179939	0.0782728	0.104111	0.0793081	0.0992699	0.0737717	0.0573808	-0.0634792	0.114786	0.102852	-0.175318
34	P34	1.70852	1.06636																																		1.13712	0.599335	0.634111	0.384642	0.352909	0.227995	0.135594	0.192147	-0.0372836	-0.0778556	-0.0413572	-0.111537	-0.0743919
35	P35	2.03476	1.19679																																			1.43231	0.623253	0.397373	0.373125	0.394665	0.182949	0.355217	0.0454237	0.0122643	0.0750078	-0.00699127	-0.0326808
36	P36	1.78815	1.06147																																				1.12672	0.459608	0.405942	0.293464	0.20446	0.264118	-0.00589707	-0.0557232	0.00153771	0.0179831	-0.0806208
37	P37	1.84677	1.12549																																					1.26673	0.565192	0.137399	0.120242	0.109872	0.0227731	-0.00919174	0.0459942	0.0172657	-0.056348
38	P38	1.74496	1.08334																																						1.17363	0.296324	0.20221	0.297496	-0.00347586	0.0345704	0.0423622	0.0132966	-0.0854347
39	P39	1.96581	1.24855																																							1.55887	0.516377	0.933815	0.0431592	0.0982071	0.0874588	0.0363959	0.0288777
40	P40	1.76642	1.10298																																								1.21655	0.843261	0.044346	0.0408674	0.0422029	0.0585174	0.0884915
41	P41	2.36773	1.39511																																									1.94633	0.0888419	0.0889002	0.107991	0.131265	0.147461
42	SM42	3.42831	1.00559																																										1.01122	0.528986	0.547216	0.579158	0.088442
43	SM43	3.40887	0.977751																																											0.955997	0.639389	0.459763	0.179309
44	SM44	3.57476	1.0604																																												1.12444	0.582189	0.128484
45	SM45	3.3364	1.14514																																													1.31134	0.0138654
46	C46	3.7554	0.985557																																														0.971322
47	C47	3.5835	0.9799
48	C48	3.61933	1.05183
49	C49	3.49708	1.26769
[truncated: 3 more columns]

## Sheet: twin2_1
	Item	Mean	SD	1	2	3	4	5	6	7	8	9	10	11	12	13	14	15	16	17	18	19	20	21	22	23	24	25	26	27	28	29	30	31	32	33	34	35	36	37	38	39	40	41	42	43	44	45	46
1	E1	3.80476	1.00596	1.01196	0.915014	0.562189	0.369672	0.461002	0.756856	0.663403	0.469551	0.516927	-0.195343	-0.179044	0.147695	0.165308	0.123987	0.0866643	0.0122577	0.00196823	0.0442097	-0.0313518	0.0214273	-0.0762586	-0.0588804	0.165341	0.173313	0.116486	0.135852	0.117686	0.00957684	-0.0315186	0.00162263	0.0718676	-0.0517826	-0.0263314	0.0171377	0.0705087	-0.0255343	0.0117906	-0.0793214	0.0313212	-0.0611046	-0.0405271	0.100234	0.110812	0.0959651	0.0611477	0.0880824
2	E2	3.63906	1.14539	0.915014	1.31192	0.643318	0.407147	0.513201	0.890932	0.759645	0.568792	0.654452	-0.180489	-0.159503	0.102137	0.115263	0.062791	0.0716012	0.022354	0.0265104	0.0599726	-0.0313752	-0.00194473	-0.0539741	-0.0635028	0.129326	0.160797	0.131705	0.113383	0.0992734	0.0190976	0.00410129	0.0270692	0.0746129	-0.0601942	-0.0346194	0.0243993	0.103252	-0.0246208	-0.0227597	-0.0585142	0.0916815	-0.0486455	-0.00352238	0.139521	0.133324	0.135821	0.116127	0.107627
3	E3	3.64247	1.02305	0.562189	0.643318	1.04664	0.639898	0.699487	0.555391	0.474614	0.743356	0.6153	-0.341436	-0.257954	0.185116	0.200279	0.126367	0.128354	0.135143	0.10644	0.187761	0.0476188	0.0972326	-0.0982567	-0.146813	0.150119	0.143002	0.11192	0.15651	0.197196	0.104626	0.147679	0.169799	0.272055	-0.107697	-0.161282	-0.00121551	0.061756	-0.0592988	0.0232391	-0.0100423	0.0461772	-0.0762091	-0.052714	0.0771405	0.175544	0.108908	0.0672939	0.218219
4	E4	3.60297	1.04261	0.369672	0.407147	0.639898	1.08704	0.783479	0.372106	0.278744	0.805538	0.681288	-0.432263	-0.378184	0.0917282	0.100302	0.0746172	0.0596733	0.0328907	0.0905156	0.0847951	-0.0839834	-0.00286284	-0.0956187	-0.161588	0.102874	0.0959035	0.0270182	0.100761	0.158606	0.0489953	0.183742	0.1738	0.225769	-0.128416	-0.173615	-0.0667416	0.0191107	-0.0502784	0.0393639	-0.00490623	-0.00682622	-0.100487	-0.0725115	0.0955737	0.196032	0.113684	0.147943	0.146741
5	E5	3.59753	1.00485	0.461002	0.513201	0.699487	0.783479	1.00973	0.490066	0.376542	0.791975	0.668462	-0.322436	-0.27876	0.109818	0.15467	0.0992669	0.0676124	0.0545716	0.100837	0.129277	-0.0439143	0.0517146	-0.108126	-0.174396	0.097587	0.105741	0.0739861	0.115123	0.190338	0.0794175	0.175227	0.145895	0.227589	-0.0989981	-0.139196	-0.0155828	0.0398237	-0.0433548	0.045555	-0.0118072	0.0764014	-0.0518187	-0.00592924	0.0937153	0.188941	0.140891	0.142143	0.19708
6	E6	3.61021	1.05899	0.756856	0.890932	0.555391	0.372106	0.490066	1.12145	0.774324	0.542593	0.547883	-0.211505	-0.17624	0.187921	0.157494	0.147712	0.11674	0.0801769	0.0664311	0.111883	-0.016486	0.0885774	-0.0684991	-0.0687171	0.207741	0.192813	0.169574	0.15281	0.136366	0.0280129	0.012604	0.0805109	0.131604	-0.086421	-0.0483926	0.0292182	0.0914522	-0.0223267	0.0451467	-0.0770645	0.0303002	-0.0344462	-0.0102591	0.147762	0.121386	0.115926	0.0887734	0.118244
7	E7	3.70162	1.10379	0.663403	0.759645	0.474614	0.278744	0.376542	0.774324	1.21836	0.469018	0.485708	-0.135385	-0.11067	0.226462	0.218619	0.316871	0.160362	0.110883	0.0852553	0.140489	0.0212576	0.104484	-0.081035	-0.0370563	0.226891	0.218738	0.195633	0.281204	0.180346	0.115228	0.0457068	0.115521	0.152768	-0.0794692	-0.0274403	-0.0137571	0.129159	-0.0657626	-0.0383726	-0.078157	0.0878563	-0.0276003	0.0261684	0.125711	0.152153	0.14755	0.075727	0.130802
8	E8	3.24202	1.12093	0.469551	0.568792	0.743356	0.805538	0.791975	0.542593	0.469018	1.25649	0.742227	-0.366265	-0.324401	0.162514	0.169078	0.123691	0.128641	0.213982	0.133793	0.19284	0.0202044	0.0965793	-0.124617	-0.127819	0.0985604	0.10643	0.0558291	0.112633	0.181123	0.0443091	0.16656	0.242971	0.263018	-0.101447	-0.137468	-0.0478325	0.0110402	-0.0665144	0.0340752	-0.00071763	0.052423	-0.0402164	0.00617346	0.122015	0.252329	0.1519	0.126772	0.267071
9	E9	3.14608	1.23919	0.516927	0.654452	0.6153	0.681288	0.668462	0.547883	0.485708	0.742227	1.53559	-0.254482	-0.272291	0.0399784	0.0515158	0.0698433	-0.00140539	-0.181488	-0.109776	-0.0530143	-0.0870061	-0.130843	-0.017996	-0.0354958	0.0593663	0.0969232	0.0463322	0.0800514	0.0544116	0.0263502	-0.0223609	-0.00396068	0.0810612	-0.0754434	-0.0946758	-0.0106837	0.0965001	0.023078	0.109234	-0.00847123	0.144384	0.0570465	0.0627974	0.106784	0.164234	0.188539	0.171379	0.0981298
10	E10	2.5616	1.22367	-0.195343	-0.180489	-0.341436	-0.432263	-0.322436	-0.211505	-0.135385	-0.366265	-0.254482	1.49738	1.13196	-0.143521	-0.154961	-0.11326	-0.13958	-0.191887	-0.161372	-0.168459	-0.0542401	-0.128497	0.790088	0.720846	-0.0891973	-0.0873384	-0.0106724	-0.0580793	-0.122453	-0.0622208	-0.127016	-0.148263	-0.196153	0.69754	0.757238	0.132437	0.111431	0.158811	0.146243	0.136251	0.0928777	0.151754	0.126029	0.000843487	-0.0927856	0.0382477	0.0390854	-0.137612
11	E11	2.63871	1.21228	-0.179044	-0.159503	-0.257954	-0.378184	-0.27876	-0.17624	-0.11067	-0.324401	-0.272291	1.13196	1.46961	-0.125677	-0.139929	-0.11717	-0.159871	-0.174875	-0.154322	-0.133986	-0.0361597	-0.112724	0.787633	0.734435	-0.0905778	-0.0775302	-0.0240287	-0.0971538	-0.158573	-0.0634976	-0.128332	-0.142741	-0.201101	0.727176	0.732163	0.0881036	0.093208	0.122373	0.0779319	0.0725823	0.0477272	0.0562528	0.0628235	0.00875253	-0.0446269	0.0508381	0.00773228	-0.0913864
12	M12	3.76865	1.09889	0.147695	0.102137	0.185116	0.0917282	0.109818	0.187921	0.226462	0.162514	0.0399784	-0.143521	-0.125677	1.20756	0.942046	0.891489	1.0176	0.703091	0.554665	0.645681	0.720079	0.654257	-0.348881	-0.313204	0.195358	0.169561	0.178943	0.223594	0.237434	0.205893	0.192096	0.256972	0.278366	-0.101852	-0.118928	0.0332714	0.104191	0.0174455	0.0526016	0.0105332	0.0442838	0.106514	0.13152	0.0577962	0.0270369	-0.0548196	-0.016513	0.107467
13	M13	3.85322	1.04719	0.165308	0.115263	0.200279	0.100302	0.15467	0.157494	0.218619	0.169078	0.0515158	-0.154961	-0.139929	0.942046	1.0966	0.853778	0.9523	0.728097	0.532965	0.638381	0.671585	0.645622	-0.335405	-0.276398	0.210333	0.21335	0.202532	0.212247	0.233166	0.191764	0.182753	0.243442	0.267174	-0.0910441	-0.109135	0.028826	0.0991197	0.02802	0.0595936	-0.00341436	0.0253605	0.0671615	0.105265	0.054392	0.0136909	-0.0431438	-0.0216289	0.125788
14	M14	3.66472	1.12439	0.123987	0.062791	0.126367	0.0746172	0.0992669	0.147712	0.316871	0.123691	0.0698433	-0.11326	-0.11717	0.891489	0.853778	1.26426	0.949034	0.593001	0.437604	0.571004	0.62506	0.557998	-0.295163	-0.206404	0.193299	0.176441	0.161233	0.279985	0.166061	0.167904	0.134173	0.184154	0.223568	-0.0795408	-0.115514	0.0296448	0.127264	0.0530453	0.0437469	-0.0310803	0.0691417	0.149292	0.147913	0.061349	0.0478001	0.00620259	0.0392064	0.0666948
15	M15	3.7175	1.18295	0.0866643	0.0716012	0.128354	0.0596733	0.0676124	0.11674	0.160362	0.128641	-0.00140539	-0.13958	-0.159871	1.0176	0.9523	0.949034	1.39937	0.774092	0.578047	0.685865	0.802667	0.687637	-0.350654	-0.325163	0.173598	0.152245	0.177259	0.2064	0.207882	0.174187	0.154967	0.214807	0.255567	-0.13119	-0.159642	0.0324071	0.0896167	0.0250792	0.0448927	0.0219907	0.0609673	0.0935407	0.116028	0.0592446	-0.00132264	-0.0632872	0.00864315	0.0837728
16	M16	3.39292	1.28497	0.0122577	0.022354	0.135143	0.0328907	0.0545716	0.0801769	0.110883	0.213982	-0.181488	-0.191887	-0.174875	0.703091	0.728097	0.593001	0.774092	1.65115	1.24611	1.18392	1.09961	1.24057	-0.601908	-0.520364	0.208601	0.196835	0.198106	0.234467	0.394033	0.270705	0.425162	0.546756	0.489563	-0.196547	-0.224523	0.0873905	0.0410522	0.0284634	-0.0386705	0.0304555	-0.0250883	0.0677472	0.0883625	0.0461125	0.0489806	-0.0946365	-0.0500089	0.217726
17	M17	3.50773	1.23176	0.00196823	0.0265104	0.10644	0.0905156	0.100837	0.0664311	0.0852553	0.133793	-0.109776	-0.161372	-0.154322	0.554665	0.532965	0.437604	0.578047	1.24611	1.51724	1.07789	1.09464	1.16245	-0.523234	-0.436247	0.175261	0.166384	0.18241	0.198667	0.377807	0.326958	0.514781	0.540258	0.464521	-0.200612	-0.213108	0.0883666	0.0537512	0.0606378	-0.033114	0.0889241	0.00404132	0.0631189	0.108238	0.0113305	0.0174181	-0.0939675	-0.048628	0.130896
18	M18	3.53017	1.15941	0.0442097	0.0599726	0.187761	0.0847951	0.129277	0.111883	0.140489	0.19284	-0.0530143	-0.168459	-0.133986	0.645681	0.638381	0.571004	0.685865	1.18392	1.07789	1.34424	1.02766	1.06855	-0.506844	-0.455494	0.226224	0.217799	0.203887	0.265756	0.377021	0.340795	0.405219	0.491661	0.519445	-0.190163	-0.235232	0.0775652	0.0475905	0.00804564	-0.000866906	0.0254255	-0.00493726	0.0529285	0.108126	0.0241622	0.0323945	-0.0629122	-0.0265244	0.208197
19	M19	3.13144	1.29708	-0.0313518	-0.0313752	0.0476188	-0.0839834	-0.0439143	-0.016486	0.0212576	0.0202044	-0.0870061	-0.0542401	-0.0361597	0.720079	0.671585	0.62506	0.802667	1.09961	1.09464	1.02766	1.68241	1.14301	-0.453019	-0.28791	0.173749	0.149975	0.157168	0.186346	0.33203	0.367495	0.385117	0.432815	0.382996	-0.115765	-0.0999068	0.139887	0.0969282	0.119757	0.0773899	0.119451	0.0442621	0.0912808	0.181865	-0.00708083	-0.0372689	-0.103353	-0.119354	0.102319
20	M20	3.3867	1.20831	0.0214273	-0.00194473	0.0972326	-0.00286284	0.0517146	0.0885774	0.104484	0.0965793	-0.130843	-0.128497	-0.112724	0.654257	0.645622	0.557998	0.687637	1.24057	1.16245	1.06855	1.14301	1.46002	-0.530404	-0.435736	0.193137	0.17975	0.185701	0.210814	0.406677	0.310205	0.426274	0.504412	0.464304	-0.227089	-0.23318	0.105035	0.0759184	0.0998089	0.02319	0.0697067	0.0114522	0.101819	0.1104	-0.00936178	-0.0120492	-0.111895	-0.105479	0.150284
21	M21	2.55369	1.29421	-0.0762586	-0.0539741	-0.0982567	-0.0956187	-0.108126	-0.0684991	-0.081035	-0.124617	-0.017996	0.790088	0.787633	-0.348881	-0.335405	-0.295163	-0.350654	-0.601908	-0.523234	-0.506844	-0.453019	-0.530404	1.67499	1.24459	-0.103895	-0.101156	-0.0797692	-0.10273	-0.17183	-0.0955788	-0.201828	-0.24806	-0.26666	0.931588	0.917213	0.0209824	0.0560483	0.0967741	0.0729384	0.0216408	0.0440189	0.0478715	0.0104528	0.0472808	-0.0361518	0.126856	0.0889044	-0.140225
22	M22	2.24335	1.25203	-0.0588804	-0.0635028	-0.146813	-0.161588	-0.174396	-0.0687171	-0.0370563	-0.127819	-0.0354958	0.720846	0.734435	-0.313204	-0.276398	-0.206404	-0.325163	-0.520364	-0.436247	-0.455494	-0.28791	-0.435736	1.24459	1.56759	-0.051948	-0.04832	-0.0352801	-0.0578295	-0.156109	-0.0872943	-0.222993	-0.20847	-0.268924	0.773378	0.845357	0.0615526	0.080517	0.167839	0.139347	0.0766494	0.0738057	0.122259	0.0752641	0.0567569	-0.0282427	0.119173	0.0413484	-0.0817175
23	S23	3.71281	0.969898	0.165341	0.129326	0.150119	0.102874	0.097587	0.207741	0.226891	0.0985604	0.0593663	-0.0891973	-0.0905778	0.195358	0.210333	0.193299	0.173598	0.208601	0.175261	0.226224	0.173749	0.193137	-0.103895	-0.051948	0.940702	0.811441	0.820189	0.734633	0.62825	0.625212	0.482465	0.534966	0.509967	-0.193704	-0.155952	0.0186355	0.081596	0.035389	0.0479353	0.00948073	0.0202466	0.0080971	0.0770054	0.109108	0.0863111	0.0171325	0.0106131	0.0972083
24	S24	3.72643	1.02278	0.173313	0.160797	0.143002	0.0959035	0.105741	0.192813	0.218738	0.10643	0.0969232	-0.0873384	-0.0775302	0.169561	0.21335	0.176441	0.152245	0.196835	0.166384	0.217799	0.149975	0.17975	-0.101156	-0.04832	0.811441	1.04608	0.902843	0.782219	0.704922	0.700018	0.558368	0.60123	0.570679	-0.227131	-0.198898	0.00635024	0.0753888	0.0274477	0.0376669	0.007859	0.0329965	-0.00887255	0.0617254	0.0991144	0.0564171	0.00878573	-0.025584	0.111974
25	S25	3.64093	1.0973	0.116486	0.131705	0.11192	0.0270182	0.0739861	0.169574	0.195633	0.0558291	0.0463322	-0.0106724	-0.0240287	0.178943	0.202532	0.161233	0.177259	0.198106	0.18241	0.203887	0.157168	0.185701	-0.0797692	-0.0352801	0.820189	0.902843	1.20407	0.846691	0.751541	0.760019	0.592275	0.616549	0.556468	-0.241266	-0.192009	0.00456488	0.104714	0.0321512	0.0344634	0.00457132	0.0439738	-0.00239491	0.101795	0.100628	0.0301247	-0.00933087	-0.0121893	0.0926255
26	S26	3.64603	1.04738	0.135852	0.113383	0.15651	0.100761	0.115123	0.15281	0.281204	0.112633	0.0800514	-0.0580793	-0.0971538	0.223594	0.212247	0.279985	0.2064	0.234467	0.198667	0.265756	0.186346	0.210814	-0.10273	-0.0578295	0.734633	0.782219	0.846691	1.09701	0.680436	0.67257	0.548166	0.571301	0.539966	-0.162896	-0.144211	0.035096	0.0665658	0.0397385	0.0260321	-0.00479183	0.0655875	0.0426756	0.127309	0.0862366	0.0708168	-0.00233986	0.00614913	0.0761496
27	S27	3.57203	1.09827	0.117686	0.0992734	0.197196	0.158606	0.190338	0.136366	0.180346	0.181123	0.0544116	-0.122453	-0.158573	0.237434	0.233166	0.166061	0.207882	0.394033	0.377807	0.377021	0.33203	0.406677	-0.17183	-0.156109	0.62825	0.704922	0.751541	0.680436	1.2062	0.989601	0.896022	0.949269	0.836028	-0.390797	-0.310543	-0.00894372	0.0612734	0.0244129	0.0199045	0.0371097	0.102424	-0.0102414	0.0832896	0.0192336	0.0423974	-0.0307815	-0.0637482	0.155105
28	S28	3.69398	1.18716	0.00957684	0.0190976	0.104626	0.0489953	0.0794175	0.0280129	0.115228	0.0443091	0.0263502	-0.0622208	-0.0634976	0.205893	0.191764	0.167904	0.174187	0.270705	0.326958	0.340795	0.367495	0.310205	-0.0955788	-0.0872943	0.625212	0.700018	0.760019	0.67257	0.989601	1.40935	0.946067	0.916182	0.78779	-0.339015	-0.251185	0.00968176	0.0668506	-0.0106052	0.0243465	0.0173984	0.1386	-0.0323075	0.110687	0.00234737	-0.00579561	-0.0265504	-0.0670469	0.111603
29	S29	3.66192	1.10521	-0.0315186	0.00410129	0.147679	0.183742	0.175227	0.012604	0.0457068	0.16656	-0.0223609	-0.127016	-0.128332	0.192096	0.182753	0.134173	0.154967	0.425162	0.514781	0.405219	0.385117	0.426274	-0.201828	-0.222993	0.482465	0.558368	0.592275	0.548166	0.896022	0.946067	1.22148	1.02094	0.856558	-0.416935	-0.334329	0.0248553	0.0368932	-0.00200832	-0.043632	0.0333923	0.0794801	-0.0490436	0.0253963	-0.00742966	0.00440403	-0.0920045	-0.0665082	0.121841
30	S30	3.4607	1.14589	0.00162263	0.0270692	0.169799	0.1738	0.145895	0.0805109	0.115521	0.242971	-0.00396068	-0.148263	-0.142741	0.256972	0.243442	0.184154	0.214807	0.546756	0.540258	0.491661	0.432815	0.504412	-0.24806	-0.20847	0.534966	0.60123	0.616549	0.571301	0.949269	0.916182	1.02094	1.31306	0.988394	-0.471085	-0.358955	0.0102353	0.0278651	-0.00508675	0.00714635	0.0538759	0.0986749	0.0296862	0.0503422	0.0164929	0.0363336	-0.0623844	-0.0787255	0.209034
31	S31	3.55337	1.07209	0.0718676	0.0746129	0.272055	0.225769	0.227589	0.131604	0.152768	0.263018	0.0810612	-0.196153	-0.201101	0.278366	0.267174	0.223568	0.255567	0.489563	0.464521	0.519445	0.382996	0.464304	-0.26666	-0.268924	0.509967	0.570679	0.556468	0.539966	0.836028	0.78779	0.856558	0.988394	1.14937	-0.464715	-0.395013	-0.00860638	0.000908523	-0.0293606	-0.00226835	0.00781101	0.0684026	-0.00885968	0.0290231	0.0074482	0.0447067	-0.0639872	-0.0812544	0.243496
32	S32	2.60289	1.25618	-0.0517826	-0.0601942	-0.107697	-0.128416	-0.0989981	-0.086421	-0.0794692	-0.101447	-0.0754434	0.69754	0.727176	-0.101852	-0.0910441	-0.0795408	-0.13119	-0.196547	-0.200612	-0.190163	-0.115765	-0.227089	0.931588	0.773378	-0.193704	-0.227131	-0.241266	-0.162896	-0.390797	-0.339015	-0.416935	-0.471085	-0.464715	1.57798	1.21444	0.131179	0.090492	0.0897808	0.0844811	0.0712042	0.0106999	0.0374489	0.0139462	0.0589803	-0.0208346	0.11522	0.0956618	-0.0929323
33	S33	2.51204	1.26528	-0.0263314	-0.0346194	-0.161282	-0.173615	-0.139196	-0.0483926	-0.0274403	-0.137468	-0.0946758	0.757238	0.732163	-0.118928	-0.109135	-0.115514	-0.159642	-0.224523	-0.213108	-0.235232	-0.0999068	-0.23318	0.917213	0.845357	-0.155952	-0.198898	-0.192009	-0.144211	-0.310543	-0.251185	-0.334329	-0.358955	-0.395013	1.21444	1.60094	0.11549	0.089846	0.179939	0.0782728	0.104111	0.0793081	0.0992699	0.0737717	0.0573808	-0.0634792	0.114786	0.102852	-0.175318
34	P34	1.70852	1.06636	0.0171377	0.0243993	-0.00121551	-0.0667416	-0.0155828	0.0292182	-0.0137571	-0.0478325	-0.0106837	0.132437	0.0881036	0.0332714	0.028826	0.0296448	0.0324071	0.0873905	0.0883666	0.0775652	0.139887	0.105035	0.0209824	0.0615526	0.0186355	0.00635024	0.00456488	0.035096	-0.00894372	0.00968176	0.0248553	0.0102353	-0.00860638	0.131179	0.11549	1.13712	0.599335	0.634111	0.384642	0.352909	0.227995	0.135594	0.192147	-0.0372836	-0.0778556	-0.0413572	-0.111537	-0.0743919
35	P35	2.03476	1.19679	0.0705087	0.103252	0.061756	0.0191107	0.0398237	0.0914522	0.129159	0.0110402	0.0965001	0.111431	0.093208	0.104191	0.0991197	0.127264	0.0896167	0.0410522	0.0537512	0.0475905	0.0969282	0.0759184	0.0560483	0.080517	0.081596	0.0753888	0.104714	0.0665658	0.0612734	0.0668506	0.0368932	0.0278651	0.000908523	0.090492	0.089846	0.599335	1.43231	0.623253	0.397373	0.373125	0.394665	0.182949	0.355217	0.0454237	0.0122643	0.0750078	-0.00699127	-0.0326808
36	P36	1.78815	1.06147	-0.0255343	-0.0246208	-0.0592988	-0.0502784	-0.0433548	-0.0223267	-0.0657626	-0.0665144	0.023078	0.158811	0.122373	0.0174455	0.02802	0.0530453	0.0250792	0.0284634	0.0606378	0.00804564	0.119757	0.0998089	0.0967741	0.167839	0.035389	0.0274477	0.0321512	0.0397385	0.0244129	-0.0106052	-0.00200832	-0.00508675	-0.0293606	0.0897808	0.179939	0.634111	0.623253	1.12672	0.459608	0.405942	0.293464	0.20446	0.264118	-0.00589707	-0.0557232	0.00153771	0.0179831	-0.0806208
37	P37	1.84677	1.12549	0.0117906	-0.0227597	0.0232391	0.0393639	0.045555	0.0451467	-0.0383726	0.0340752	0.109234	0.146243	0.0779319	0.0526016	0.0595936	0.0437469	0.0448927	-0.0386705	-0.033114	-0.000866906	0.0773899	0.02319	0.0729384	0.139347	0.0479353	0.0376669	0.0344634	0.0260321	0.0199045	0.0243465	-0.043632	0.00714635	-0.00226835	0.0844811	0.0782728	0.384642	0.397373	0.459608	1.26673	0.565192	0.137399	0.120242	0.109872	0.0227731	-0.00919174	0.0459942	0.0172657	-0.056348
38	P38	1.74496	1.08334	-0.0793214	-0.0585142	-0.0100423	-0.00490623	-0.0118072	-0.0770645	-0.078157	-0.00071763	-0.00847123	0.136251	0.0725823	0.0105332	-0.00341436	-0.0310803	0.0219907	0.0304555	0.0889241	0.0254255	0.119451	0.0697067	0.0216408	0.0766494	0.00948073	0.007859	0.00457132	-0.00479183	0.0371097	0.0173984	0.0333923	0.0538759	0.00781101	0.0712042	0.104111	0.352909	0.373125	0.405942	0.565192	1.17363	0.296324	0.20221	0.297496	-0.00347586	0.0345704	0.0423622	0.0132966	-0.0854347
39	P39	1.96581	1.24855	0.0313212	0.0916815	0.0461772	-0.00682622	0.0764014	0.0303002	0.0878563	0.052423	0.144384	0.0928777	0.0477272	0.0442838	0.0253605	0.0691417	0.0609673	-0.0250883	0.00404132	-0.00493726	0.0442621	0.0114522	0.0440189	0.0738057	0.0202466	0.0329965	0.0439738	0.0655875	0.102424	0.1386	0.0794801	0.0986749	0.0684026	0.0106999	0.0793081	0.227995	0.394665	0.293464	0.137399	0.296324	1.55887	0.516377	0.933815	0.0431592	0.0982071	0.0874588	0.0363959	0.0288777
40	P40	1.76642	1.10298	-0.0611046	-0.0486455	-0.0762091	-0.100487	-0.0518187	-0.0344462	-0.0276003	-0.0402164	0.0570465	0.151754	0.0562528	0.106514	0.0671615	0.149292	0.0935407	0.0677472	0.0631189	0.0529285	0.0912808	0.101819	0.0478715	0.122259	0.0080971	-0.00887255	-0.00239491	0.0426756	-0.0102414	-0.0323075	-0.0490436	0.0296862	-0.00885968	0.0374489	0.0992699	0.135594	0.182949	0.20446	0.120242	0.20221	0.516377	1.21655	0.843261	0.044346	0.0408674	0.0422029	0.0585174	0.0884915
41	P41	2.36773	1.39511	-0.0405271	-0.00352238	-0.052714	-0.0725115	-0.00592924	-0.0102591	0.0261684	0.00617346	0.0627974	0.126029	0.0628235	0.13152	0.105265	0.147913	0.116028	0.0883625	0.108238	0.108126	0.181865	0.1104	0.0104528	0.0752641	0.0770054	0.0617254	0.101795	0.127309	0.0832896	0.110687	0.0253963	0.0503422	0.0290231	0.0139462	0.0737717	0.192147	0.355217	0.264118	0.109872	0.297496	0.933815	0.843261	1.94633	0.0888419	0.0889002	0.107991	0.131265	0.147461
42	SM42	3.42831	1.00559	0.100234	0.139521	0.0771405	0.0955737	0.0937153	0.147762	0.125711	0.122015	0.106784	0.000843487	0.00875253	0.0577962	0.054392	0.061349	0.0592446	0.0461125	0.0113305	0.0241622	-0.00708083	-0.00936178	0.0472808	0.0567569	0.109108	0.0991144	0.100628	0.0862366	0.0192336	0.00234737	-0.00742966	0.0164929	0.0074482	0.0589803	0.0573808	-0.0372836	0.0454237	-0.00589707	0.0227731	-0.00347586	0.0431592	0.044346	0.0888419	1.01122	0.528986	0.547216	0.579158	0.088442
43	SM43	3.40887	0.977751	0.110812	0.133324	0.175544	0.196032	0.188941	0.121386	0.152153	0.252329	0.164234	-0.0927856	-0.0446269	0.0270369	0.0136909	0.0478001	-0.00132264	0.0489806	0.0174181	0.0323945	-0.0372689	-0.0120492	-0.0361518	-0.0282427	0.0863111	0.0564171	0.0301247	0.0708168	0.0423974	-0.00579561	0.00440403	0.0363336	0.0447067	-0.0208346	-0.0634792	-0.0778556	0.0122643	-0.0557232	-0.00919174	0.0345704	0.0982071	0.0408674	0.0889002	0.528986	0.955997	0.639389	0.459763	0.179309
44	SM44	3.57476	1.0604	0.0959651	0.135821	0.108908	0.113684	0.140891	0.115926	0.14755	0.1519	0.188539	0.0382477	0.0508381	-0.0548196	-0.0431438	0.00620259	-0.0632872	-0.0946365	-0.0939675	-0.0629122	-0.103353	-0.111895	0.126856	0.119173	0.0171325	0.00878573	-0.00933087	-0.00233986	-0.0307815	-0.0265504	-0.0920045	-0.0623844	-0.0639872	0.11522	0.114786	-0.0413572	0.0750078	0.00153771	0.0459942	0.0423622	0.0874588	0.0422029	0.107991	0.547216	0.639389	1.12444	0.582189	0.128484
45	SM45	3.3364	1.14514	0.0611477	0.116127	0.0672939	0.147943	0.142143	0.0887734	0.075727	0.126772	0.171379	0.0390854	0.00773228	-0.016513	-0.0216289	0.0392064	0.00864315	-0.0500089	-0.048628	-0.0265244	-0.119354	-0.105479	0.0889044	0.0413484	0.0106131	-0.025584	-0.0121893	0.00614913	-0.0637482	-0.0670469	-0.0665082	-0.0787255	-0.0812544	0.0956618	0.102852	-0.111537	-0.00699127	0.0179831	0.0172657	0.0132966	0.0363959	0.0585174	0.131265	0.579158	0.459763	0.582189	1.31134	0.0138654
46	C46	3.7554	0.985557	0.0880824	0.107627	0.218219	0.146741	0.19708	0.118244	0.130802	0.267071	0.0981298	-0.137612	-0.0913864	0.107467	0.125788	0.0666948	0.0837728	0.217726	0.130896	0.208197	0.102319	0.150284	-0.140225	-0.0817175	0.0972083	0.111974	0.0926255	0.0761496	0.155105	0.111603	0.121841	0.209034	0.243496	-0.0929323	-0.175318	-0.0743919	-0.0326808	-0.0806208	-0.056348	-0.0854347	0.0288777	0.0884915	0.147461	0.088442	0.179309	0.128484	0.0138654	0.971322
47	C47	3.5835	0.9799	0.196528	0.223602	0.332754	0.226267	0.286581	0.228882	0.218944	0.337676	0.175206	-0.172366	-0.153432	0.187062	0.196104	0.131072	0.125057	0.294812	0.207876	0.282951	0.15468	0.25155	-0.196845	-0.147967	0.165184	0.16782	0.123418	0.140712	0.237534	0.178988	0.165452	0.252303	0.3173	-0.163148	-0.161439	-0.0258047	0.00505098	-0.0676072	-0.0211304	-0.0273664	0.0503231	0.0563235	0.0928131	0.128988	0.196018	0.139604	0.0341394	0.715225
48	C48	3.61933	1.05183	0.0599903	0.0799197	0.139006	0.0997945	0.106568	0.116482	0.0863678	0.223289	0.0443398	-0.0640536	-0.0622119	0.108015	0.0858109	0.0563859	0.0989104	0.198146	0.0965633	0.182976	0.108347	0.147917	-0.0376436	0.010727	0.038814	0.0611378	0.0490402	0.0270406	0.070181	-0.00259906	0.00876345	0.106041	0.146297	-0.0201038	-0.0680647	-0.0518534	-0.0286679	-0.0611528	-0.0154506	-0.051827	0.0388166	0.0734803	0.0960367	0.109469	0.158832	0.179837	0.053965	0.595301
49	C49	3.49708	1.26769	0.0317874	0.0674543	0.0827635	0.0895526	0.13437	0.0510785	0.0411499	0.176519	0.156189	-0.14356	-0.161797	0.0278863	0.0702272	0.0448734	0.0236237	0.0651568	0.00679507	0.086021	0.0967782	0.04066	-0.0104358	0.0350855	0.0314621	0.0150039	0.0343742	0.0438324	0.0781922	0.0948582	0.0625743	0.121287	0.11958	-0.0379974	-0.0516022	-0.0450419	0.0395031	-0.00722804	-0.0165911	-0.0109468	0.179465	0.0469339	0.286404	0.075221	0.0867873	0.137916	0.0618026	0.428394
[truncated: 3 more columns]
